# Supplementary material for: Determination of Allergen Levels, Isoforms, and Their Hydroxyproline Modifications Among Peanut Genotypes by Mass Spectrometry
Source: Front Allergy. 2022 May 24;3:872714. doi: 10.3389/falgy.2022.872714 (PMC9234871; doi:10.3389/falgy.2022.872714)
Supplement: Supplementary file 2 [file Data_Sheet_2.xlsx]

## Sheet: Shared pep intensity
		Runner	Runner	Runner	Runner	Runner	Runner	Runner	Runner	Runner	Runner	Runner	Runner	Runner	Runner	Runner	Runner	Runner	Runner	Runner	Runner	Spanish	Spanish	Spanish	Spanish	Valencia	Valencia	Valencia	Valencia	Valencia	Valencia	Valencia	Valencia	Valencia	Valencia	Valencia	Valencia	Virginia	Virginia	Virginia	Virginia	Virginia	Virginia	Virginia	Virginia	Virginia	Virginia	Virginia	Virginia
Allergen	Peptide	Exp27	Exp27	Exp27	Exp27	GA06G	GA06G	GA06G	GA06G	Tiftguard	Tiftguard	Tiftguard	Tiftguard	Flo7	Flo7	Flo7	Flo7	Flo4	Flo4	Flo4	Flo4	Olin	Olin	Olin	Olin	ValC	ValC	ValC	ValC	ValA	ValA	ValA	ValA	HW102	HW102	HW102	HW102	NC9	NC9	NC9	NC9	NC10C	NC10C	NC10C	NC10C	NCV11	NCV11	NCV11	NCV11
		1a1	1a2	1b1	1b2	2a1	2a2	2b1	2b2	3a1	3a2	3b1	3b2	4a1	4a2	4b1	4b2	5a1	5a2	5b1	5b2	6a1	6a2	6b1	6b2	7a1	7a2	7b1	7b2	8a1	8a2	8b1	8b2	9a1	9a2	9b1	9b2	10a1	10a2	10b1	10b2	11a1	11a2	11b1	11b2	12a1	12a2	12b1	12b2
1.1/2	GTGNLELVAVR	32100000	37300000	55300000	67500000	46600000	52100000	51400000	83200000	52100000	52600000	69200000	54900000	40500000	43800000	50800000	59400000	37600000	45400000	67000000	80200000	36400000	46400000	33200000	48000000	43300000	44100000	68200000	69800000	32700000	38100000	53800000	67000000	37800000	55600000	57700000	71000000	31300000	29600000	48200000	51400000	82200000	91100000	57500000	81400000	39600000	52800000	90900000	94300000
1.1/2	SFNLDEGHALR	36700000	42300000	58900000	79900000	57900000	53300000	67100000	81400000	41300000	49300000	57500000	45200000	42700000	63500000	47100000	81700000	46300000	69000000	77700000	85400000	43100000	32800000	45200000	48600000	42400000	63900000	76600000	81300000	37500000	50900000	59600000	80400000	43100000	64700000	61200000	53100000	36200000	30700000	56800000	65800000	71400000	156000000	63800000	87800000	44600000	82100000	101000000	121000000
1.1/2	NTLEAAFNAEFNEIR	28800000	25500000	40300000	61000000	42300000	36400000	37200000	78500000	54600000	36000000	57600000	40000000	29400000	42200000	43800000	59900000	27800000	33900000	43400000	65500000	28100000	24800000	17100000	34700000	42800000	35700000	69500000	49900000	22900000	29200000	40100000	62400000	26500000	41600000	41100000	42700000	25100000	17200000	43700000	42100000	59200000	61200000	49700000	58900000	29700000	37900000	55900000	54700000
	mean average Ara h 1.1/2	3.25333e+07	3.50333e+07	51500000	6.94667e+07	4.89333e+07	4.72667e+07	51900000	8.10333e+07	4.93333e+07	4.59667e+07	6.14333e+07	46700000	3.75333e+07	4.98333e+07	4.72333e+07	67000000	3.72333e+07	4.94333e+07	62700000	7.70333e+07	3.58667e+07	3.46667e+07	3.18333e+07	4.37667e+07	4.28333e+07	47900000	7.14333e+07	67000000	3.10333e+07	39400000	5.11667e+07	6.99333e+07	35800000	5.39667e+07	5.33333e+07	55600000	3.08667e+07	2.58333e+07	4.95667e+07	53100000	7.09333e+07	1.02767e+08	57000000	7.60333e+07	3.79667e+07	57600000	82600000	90000000
2.1/2	C(+57.02)C(+57.02)NELNEFENNQR	20800000	28900000	36400000	54800000	37000000	32800000	39700000	46000000	51900000	34600000	65200000	39400000	30200000	34600000	29600000	56200000	23300000	30200000	43100000	62100000	31400000	24100000	27700000	29300000	30600000	24600000	52200000	45300000	16500000	19700000	29600000	39900000	20700000	26200000	29200000	28400000	29800000	20000000	43800000	32700000	50300000	48700000	43000000	41400000	20400000	31700000	58400000	67500000
2.1/2	ANLRPC(+57.02)EQHLMQK	48900000	69900000	91200000	173000000	86500000	72700000	112000000	116000000	75500000	68900000	215000000	92600000	53000000	74300000	93500000	178000000	46400000	59500000	82400000	147000000	51600000	37100000	71800000	90600000	45300000	54400000	55200000	92400000	25600000	47000000	59500000	100000000	32900000	56900000	71300000	71500000	61200000	27500000	79000000	86700000	80800000	138000000	100000000	134000000	44700000	82600000	121000000	248000000
2.1/2	NLPQQC(+57.02)GLR	38200000	49700000	69500000	95700000	71000000	57700000	83600000	102000000	86100000	57200000	114000000	85200000	55100000	58100000	64800000	105000000	42700000	57100000	86500000	99800000	57200000	39100000	62200000	55200000	52000000	43700000	102000000	99400000	26400000	33100000	54000000	78800000	35200000	50700000	54500000	59200000	54900000	34200000	84000000	77400000	86000000	92400000	79900000	85700000	38800000	60600000	105000000	122000000
	mean average Ara h 2.1/2	3.59667e+07	49500000	65700000	1.07833e+08	6.48333e+07	54400000	7.84333e+07	88000000	7.11667e+07	5.35667e+07	131400000	72400000	46100000	5.56667e+07	6.26333e+07	1.13067e+08	3.74667e+07	4.89333e+07	7.06667e+07	1.02967e+08	4.67333e+07	3.34333e+07	53900000	5.83667e+07	4.26333e+07	40900000	69800000	7.90333e+07	2.28333e+07	3.32667e+07	47700000	72900000	29600000	44600000	5.16667e+07	5.30333e+07	4.86333e+07	2.72333e+07	6.89333e+07	65600000	7.23667e+07	9.30333e+07	74300000	8.70333e+07	3.46333e+07	58300000	94800000	1.45833e+08
3.1/11	EGQILLVPQNFAVGK	8000000	7280000	10400000	13900000	5230000	3430000	5200000	6720000	9260000	6780000	11600000	8860000	3670000	4450000	4100000	7740000	10300000	10900000	17300000	20600000	7210000	4930000	6110000	8450000	3650000	4000000	6680000	6950000	3210000	3580000	5680000	7940000	2620000	2910000	3440000	3340000	1190000	807000	2260000	2580000	7090000	9160000	6270000	7680000	2730000	3670000	6140000	6950000
3.1/11	IESQGGITETWNSNHPELR	7730000	6620000	13700000	16100000	6140000	4750000	5780000	9380000	9360000	7890000	12300000	10200000	5410000	4710000	6220000	7800000	11300000	11400000	21700000	22800000	6540000	7090000	6670000	9180000	3760000	3670000	6910000	7120000	4180000	4140000	8530000	8580000	2680000	2600000	4140000	4250000	1280000	1180000	2520000	2980000	9340000	8680000	6980000	7820000	3680000	3570000	8600000	7980000
3.1/11	FYLAGNPEEEHPETQQQQPQTR	4420000	4780000	7840000	11700000	4080000	2960000	3630000	4550000	6920000	4890000	9680000	6400000	2520000	3140000	2910000	5150000	6750000	8130000	12800000	18100000	4950000	3500000	4740000	5410000	2710000	2290000	4890000	4180000	2140000	2860000	4050000	6360000	1700000	438000	2590000	2750000	964000	642000	1650000	1540000	6100000	5940000	4870000	5170000	1850000	2480000	4690000	5770000
	mean average Ara h 3.1/11	6.71667e+06	6.22667e+06	1.06467e+07	13900000	5150000	3.71333e+06	4870000	6.88333e+06	8.51333e+06	6520000	1.11933e+07	8.48667e+06	3.86667e+06	4100000	4410000	6.89667e+06	9450000	1.01433e+07	1.72667e+07	20500000	6.23333e+06	5.17333e+06	5840000	7680000	3.37333e+06	3320000	6160000	6.08333e+06	3.17667e+06	3.52667e+06	6.08667e+06	7.62667e+06	2.33333e+06	1.98267e+06	3390000	3.44667e+06	1.14467e+06	876333	2.14333e+06	2.36667e+06	7510000	7.92667e+06	6040000	6890000	2.75333e+06	3240000	6.47667e+06	6900000
3.2/12	AGSDAFDWVAIK	236000	230000	285000	725000	329000	228000	306000	431000	510000	449000	724000	578000	305000	276000	271000	597000	313000	223000	533000	483000	152000	83800	106000	175000	175000	179000	321000	429000	167000	179000	258000	394000	218000	305000	481000	362000	196000	134000	342000	338000	408000	360000	342000	450000	208000	337000	541000	713000
3.2/12	TSDNPIINTLAGELSLVR	562000	606000	893000	1350000	654000	517000	815000	1340000	733000	826000	1510000	1170000	549000	754000	965000	1490000	623000	589000	840000	1060000	491000	306000	302000	587000	544000	524000	988000	740000	500000	682000	808000	1330000	762000	713000	985000	953000	544000	429000	1420000	1160000	914000	1130000	1010000	1010000	689000	820000	1770000	1170000
3.2/12	GVMEIVVTGC(+57.02)R	141000	122000	217000	261000	187000	150000	120000	238000	348000	208000	394000	259000	147000	225000	240000	417000	143000	123000	135000	296000	104000	62100		99000	137000	103000	174000	157000	99200	147000	156000	237000	147000	227000	215000	209000	148000	98100	208000	209000	250000	237000	255000	236000	142000	131000	352000	372000
	mean average Ara h 3.2/12	313000	319333	465000	778667	390000	298333	413667	669667	530333	494333	876000	669000	333667	418333	492000	834667	359667	311667	502667	613000	249000	150633	204000	287000	285333	268667	494333	442000	255400	336000	407333	653667	375667	415000	560333	508000	296000	220367	656667	569000	524000	575667	535667	565333	346333	429333	887667	751667
3.3/6/19	SQSEHFLYVAFK	1100000	1210000	1870000	2190000	1260000	1170000	1020000	2110000	2260000	2530000	3030000	2490000	964000	1530000	1510000	2400000	1660000	2080000	2040000	2880000	1080000	793000	559000	1340000	1070000	1370000	1470000	1550000	1030000	1330000	1580000	1990000	1310000	2160000	2130000	1920000	1270000	1180000	2080000	2360000	2400000	2580000	2660000	2600000	1810000	2310000	4030000	4000000
3.3/6/19	TVNELDLPILNR	1620000	1340000	2120000	2580000	1570000	1280000	1530000	2370000	2980000	2420000	3730000	2970000	1520000	1540000	1440000	2510000	1980000	2290000	3500000	3760000	1180000	902000	1120000	1410000	1080000	1100000	1870000	1830000	1170000	1290000	1830000	2410000	1800000	2110000	2470000	2210000	1200000	920000	2070000	2480000	2610000	3630000	2200000	2600000	1960000	2230000	4260000	4610000
3.3/6/19	LGLSAEYGSIHR	1200000	1400000	2040000	2480000	1500000	1340000	1650000	2120000	2730000	2840000	3770000	3060000	1450000	1880000	1480000	2800000	2040000	2830000	3740000	3970000	1250000	1040000	1230000	1380000	1040000	1510000	1900000	1920000	1380000	1480000	2020000	2660000	1660000	2450000	2580000	2450000	1410000	1160000	2580000	2580000	2850000	5500000	2420000	3290000	1700000	2680000	4600000	5430000
	mean average Ara h 3.3/6/19	1.30667e+06	1.31667e+06	2010000	2.41667e+06	1.44333e+06	1.26333e+06	1400000	2200000	2.65667e+06	2.59667e+06	3510000	2840000	1.31133e+06	1650000	1.47667e+06	2570000	1.89333e+06	2400000	3.09333e+06	3.53667e+06	1170000	911667	969667	1.37667e+06	1.06333e+06	1.32667e+06	1.74667e+06	1.76667e+06	1.19333e+06	1.36667e+06	1810000	2.35333e+06	1590000	2240000	2.39333e+06	2.19333e+06	1.29333e+06	1.08667e+06	2.24333e+06	2.47333e+06	2620000	3.90333e+06	2.42667e+06	2830000	1.82333e+06	2.40667e+06	4.29667e+06	4680000
3.4/5/10/13/17/20	SPDIYNPQAGSLK	73600000	81700000	107000000	180000000	127000000	107000000	142000000	150000000	168000000	124000000	227000000	150000000	90500000	120000000	117000000	190000000	114000000	151000000	191000000	233000000	117000000	91900000	117000000	92200000	100000000	86600000	158000000	139000000	56200000	91100000	95400000	154000000	90800000	147000000	132000000	136000000	77600000	54300000	107000000	98500000	174000000	238000000	141000000	163000000	78500000	122000000	162000000	212000000
3.4/5/10/13/17/20	FNLAGNHEQEFLR	73100000	78900000	119000000	172000000	150000000	189000000	78600000	222000000	186000000	188000000	235000000	94900000	128000000	158000000	137000000	191000000	125000000	186000000	18200000	150000000	112000000	123000000	112000000	109000000	110000000	104000000	173000000	158000000	54400000	92600000	103000000	165000000	85800000	142000000	128000000	155000000	70600000	70900000	114000000	131000000	216000000	263000000	16200000	256000000	84100000	129000000	117000000	294000000
3.4/5/10/13/17/20	RPFYSNAPQEIFIQQGR	108000000	99200000	144000000	168000000	213000000	196000000	190000000	254000000	221000000	264000000	261000000	203000000	158000000	228000000	137000000	250000000	145000000	196000000	252000000	316000000	110000000	130000000	67500000	104000000	110000000	135000000	117000000	134000000	84800000	122000000	105000000	128000000	113000000	153000000	99200000	133000000	77800000	57700000	159000000	176000000	191000000	375000000	193000000	292000000	122000000	196000000	282000000	287000000
	mean average Ara h 3.4/5/10/13/17/20	84900000	86600000	1.23333e+08	1.73333e+08	1.63333e+08	164000000	1.36867e+08	2.08667e+08	1.91667e+08	192000000	241000000	149300000	125500000	1.68667e+08	1.30333e+08	2.10333e+08	128000000	1.77667e+08	1.53733e+08	233000000	113000000	1.14967e+08	9.88333e+07	1.01733e+08	1.06667e+08	1.08533e+08	1.49333e+08	1.43667e+08	6.51333e+07	101900000	1.01133e+08	149000000	9.65333e+07	1.47333e+08	1.19733e+08	1.41333e+08	7.53333e+07	6.09667e+07	1.26667e+08	1.35167e+08	1.93667e+08	292000000	1.16733e+08	237000000	9.48667e+07	149000000	187000000	2.64333e+08
3.7/16	SSNPDIYNPQAGSLR	115000000	105000000	167000000	282000000	71700000	54300000	77700000	90200000	57000000	41000000	79900000	52300000	59100000	74000000	78400000	126000000	13400000	17300000	23500000	28600000	80800000	62200000	81400000	82400000	77400000	67800000	116000000	112000000	42000000	64400000	75300000	113000000	65300000	99600000	98300000	92300000	3690000	2430000	5190000	5320000	7920000	11200000	6340000	7290000	94900
3.7/16	AQSENYEYLAFK	115000000	105000000	181000000	149000000	58600000	62300000	68200000	93500000	60300000	43000000	77100000	49000000	58000000	69800000	65000000	129000000	11800000	14000000	19700000	28400000	77500000	57200000	56800000	76000000	69600000	67400000	108000000	91800000	46500000	55100000	78000000	79900000	58800000	98300000	80900000	96100000	3380000	2410000	5250000	5320000	8070000	7890000	7240000	6920000	117000	104000
3.7/16	VYDEELQEGHVLVVPQNFAVAAK	181000000	174000000	243000000	317000000	36100000	118000000	59500000	163000000	103000000	60600000	107000000	58400000	114000000	117000000	107000000	178000000	14200000	19200000	27600000	48200000	44700000	88200000	59700000	117000000	120000000	87700000	120000000	154000000	44800000	67200000	75200000	170000000	71000000	146000000	120000000	114000000	4260000	3210000	1150000	9470000	12800000	11600000	10600000	10600000	236000	322000
	mean average Ara h 3.7/16	137000000	128000000	197000000	2.49333e+08	5.54667e+07	78200000	6.84667e+07	1.15567e+08	7.34333e+07	48200000	88000000	5.32333e+07	7.70333e+07	8.69333e+07	8.34667e+07	1.44333e+08	1.31333e+07	1.68333e+07	23600000	3.50667e+07	6.76667e+07	69200000	6.59667e+07	91800000	89000000	74300000	1.14667e+08	1.19267e+08	4.44333e+07	6.22333e+07	7.61667e+07	1.20967e+08	6.50333e+07	1.14633e+08	9.97333e+07	100800000	3.77667e+06	2.68333e+06	3.86333e+06	6.70333e+06	9.59667e+06	10230000	8060000	8270000	149300	213000
3.8/15	LPILADLQLSAER	1580000	1660000	2290000	3650000	1800000	1670000	1920000	3320000	3270000	2310000	4200000	2820000	2170000	2520000	3040000	4300000	1160000	1470000	2000000	3090000	952000	833000	836000	1110000	1440000	1170000	2400000	1760000	1100000	1280000	1910000	2750000	1660000	2410000	2220000	2630000	1410000	928000	2280000	2340000	2790000	2810000	2350000	2210000	1540000	1850000	3470000	4410000
3.8/15	NIVMVEGGLDVVRPEPGSR	2200000	2000000	3360000	3410000	2150000	1910000	1700000	4580000	3940000	2950000	3980000	3440000	2160000	3500000	2660000	4750000	1470000	2150000	1790000	2620000	1280000	997000	811000	1690000	1510000	1650000	2460000	2540000	1450000	1890000	2360000	3440000	2150000	2980000	3210000	2980000	1380000	1430000	3030000	3310000	2540000	3070000	2410000	3000000	2080000	2520000	5280000	4650000
3.8/15	FYIAGNTEDEHGEGGR	671000	683000	1330000	1410000	983000	852000	1010000	1630000	1430000	1500000	2140000	1730000	1200000	1240000	1330000	2010000	753000	886000	1400000	1730000	476000	494000	478000	580000	586000	614000	1070000	895000	629000	680000	1160000	1330000	851000	1180000	1430000	1550000	709000	731000	1060000	1320000	1470000	1580000	1320000	1610000	820000	1060000	2320000	2370000
	mean average Ara h 3.8/15	1.48367e+06	1.44767e+06	2.32667e+06	2.82333e+06	1.64433e+06	1.47733e+06	1.54333e+06	3.17667e+06	2880000	2.25333e+06	3440000	2.66333e+06	1.84333e+06	2420000	2.34333e+06	3.68667e+06	1.12767e+06	1502000	1730000	2480000	902667	774667	708333	1.12667e+06	1.17867e+06	1.14467e+06	1.97667e+06	1.73167e+06	1.05967e+06	1.28333e+06	1810000	2.50667e+06	1.55367e+06	2190000	2.28667e+06	2.38667e+06	1.16633e+06	1.02967e+06	2.12333e+06	2.32333e+06	2.26667e+06	2.48667e+06	2.02667e+06	2.27333e+06	1480000	1810000	3690000	3810000
3.9/14	GLLLPHYINAPR	871000	919000	1200000	1580000	1000000	908000	1130000	1570000	1430000	1370000	2250000	1810000	1070000	1450000	1160000	2220000	694000	762000	1450000	1570000	562000	475000	588000	692000	492000	607000	1120000	1260000	739000	735000	1190000	1590000	997000	1320000	1620000	1400000	747000	641000	1370000	1720000	1430000	2250000	1250000	1650000	1020000	1490000	2170000	2380000
3.9/14	EGQILIVPQQFVVAK	859000	851000	1160000	1270000	890000	859000	831000	1590000	1370000	1170000	1830000	1600000	1190000	1220000	1200000	1840000	613000	702000	1210000	1450000	522000	444000	430000	700000	443000	508000	1020000	1020000	586000	663000	1120000	1320000	801000	944000	1290000	1270000	717000	586000	1140000	1290000	1340000	1510000	1070000	1330000	857000	1000000	2050000	2180000
3.9/14	NDQFQC(+57.02)VGVSALR	527000	569000	878000	1130000	730000	867000	690000	1080000	1140000	1130000	1530000	1160000	1050000	1110000	1040000	1580000	615000	743000	1090000	1310000	427000	423000	378000	564000	446000	457000	848000	834000	454000	447000	928000	1170000	609000	810000	978000	1170000	598000	492000	851000	1020000	1280000	1520000	944000	1390000	618000	836000	1920000	1930000
	mean average Ara h 3.9/14	752333	779667	1.07933e+06	1.32667e+06	873333	878000	883667	1.41333e+06	1.31333e+06	1.22333e+06	1870000	1.52333e+06	1.10333e+06	1260000	1.13333e+06	1880000	640667	735667	1250000	1.44333e+06	503667	447333	465333	652000	460333	524000	996000	1038000	593000	615000	1.07933e+06	1360000	802333	1.02467e+06	1296000	1280000	687333	573000	1.12033e+06	1.34333e+06	1350000	1760000	1088000	1.45667e+06	831667	1.10867e+06	2.04667e+06	2.16333e+06
3.18/-	QEQEFLQYQHQHGGPR	184000	329000	389000	457000	425000	438000	383000	703000	634000	686000	792000	498000	517000	569000	608000	712000	349000	394000	550000	697000	383000	352000	428000	426000	376000	409000	580000	403000	240000	256000	404000	330000	125000	243000	177000	230000	208000	233000	259000	257000	515000	508000	495000	291000	270000	321000	550000	665000
3.18/-	IDSEGGFIETWNPK	556000	546000	773000	843000	629000	551000	565000	970000	797000	838000	981000	849000	780000	898000	789000	1200000	452000	512000	683000	744000	520000	342000	430000	634000	492000	497000	748000	747000	258000	257000	458000	523000	191000	226000	308000	258000	256000	227000	390000	422000	537000	575000	534000	556000	377000	478000	893000	886000
3.18/-	EIVQNLR	476000	618000	755000	893000	717000	519000	880000	1580000	1000000	1060000	1220000	977000	891000	870000	1170000	1090000	734000	713000	1310000	950000	505000	652000	666000	902000	559000	493000	768000	812000	432000	390000	814000	617000	262000	620000	369000	382000	380000	412000	545000	869000	812000	882000	607000	560000	654000	683000	1280000	948000
	mean average Ara h 3.18	405333	497667	639000	731000	590333	502667	609333	1.08433e+06	810333	861333	997667	774667	729333	779000	855667	1.00067e+06	511667	539667	847667	797000	469333	448667	508000	654000	475667	466333	698667	654000	310000	301000	558667	490000	192667	363000	284667	290000	281333	290667	398000	516000	621333	655000	545333	469000	433667	494000	907667	833000
6.1/2	VNLKPC(+57.02)EQHIMQR	47400000	51100000	102000000	126000000	63300000	67900000	96700000	126000000	49300000	46700000	75400000	75300000	75600000	82400000	92100000	133000000	22100000	30000000	43900000	52000000	62900000	67900000	63400000	77100000	55700000	47300000	93200000	94300000	35200000	47400000	69900000	87900000	48200000	91200000	89800000	41600000	58500000	73400000	90700000	150000000	103000000	147000000	67800000	96600000	54800000	91500000	157000000	181000000
6.1/2	ELMNLPQQC(+57.02)NFR	49400000	49000000	74400000	114000000	59200000	55800000	62700000	91200000	67900000	41000000	84100000	56700000	66200000	62100000	77100000	115000000	19500000	21400000	36700000	52400000	59800000	45600000	55500000	65500000	60800000	42600000	101000000	84600000	33200000	35500000	63900000	83700000	51500000	69600000	83500000	95100000	68100000	42300000	117000000	121000000	83000000	76800000	76300000	67300000	43200000	61100000	116000000	151000000
6.1/2	C(+57.02)DLDVSGGR	16800000	14400000	39900000	45100000	22800000	18000000	31300000	41300000	22600000	21100000	29700000	26100000	28500000	25700000	31500000	43800000	9370000	9840000	21800000	21000000	23300000	17700000	26300000	29000000	23500000	20500000	38000000	36000000	16400000	16200000	30200000	31400000	24300000	35100000	47700000	47500000	33800000	26600000	44400000	57900000	37200000	45700000	25500000	32400000	24400000	26800000	62200000	52600000
	mean average Ara h 6.1/2	3.78667e+07	3.81667e+07	72100000	9.50333e+07	4.84333e+07	4.72333e+07	6.35667e+07	8.61667e+07	46600000	3.62667e+07	6.30667e+07	52700000	5.67667e+07	5.67333e+07	66900000	9.72667e+07	16990000	2.04133e+07	3.41333e+07	41800000	4.86667e+07	4.37333e+07	48400000	57200000	4.66667e+07	36800000	77400000	7.16333e+07	2.82667e+07	3.30333e+07	5.46667e+07	6.76667e+07	4.13333e+07	65300000	7.36667e+07	61400000	5.34667e+07	4.74333e+07	8.40333e+07	1.09633e+08	74400000	8.98333e+07	5.65333e+07	6.54333e+07	40800000	59800000	1.11733e+08	128200000
7.1/2	NLPQNC(+57.02)GFR	2010000	2000000	2970000	3720000	2090000	1480000	2690000	3020000	2100000	2060000	2920000	2090000	2480000	2980000	2610000	4230000	2350000	2090000	4140000	3840000	3480000	2140000	3910000	4350000	2940000	3480000	5170000	4490000	1730000	1940000	2970000	3630000	2970000	3170000	4010000	3700000	1150000	860000	1920000	2300000	2640000	4290000	2360000	3210000	1640000	1900000	3720000	3320000
7.1/2	C(+57.02)MC(+57.02)QALQQILQNQSFR	3880000	3370000	4440000	5830000	3070000	2650000	2470000	4320000	3870000	2580000	4070000	2610000	4490000	4490000	4560000	6900000	2520000	3220000	4500000	6410000	4840000	4340000	3890000	4810000	5100000	3990000	8530000	6140000	2130000	2460000	3740000	5360000	3550000	5040000	4480000	5690000	1880000	1290000	2780000	2790000	3960000	6370000	4180000	3640000	2150000	2360000	4890000	6120000
7.1/2	ANLRPC(+57.02)EEHIR	1030000	1140000	2980000	4260000	1090000	1090000	2010000	3210000	1040000	1250000	2580000	2470000	1520000	1720000	2780000	3510000	946000	1290000	3880000	4630000	1550000	2040000	2890000	3580000	1630000	1900000	4220000	4780000	858000	1020000	2480000	3300000	1390000	1730000	3970000	4850000	520000	654000	1400000	1850000	2390000	3180000	1890000	2670000	858000	1180000	3410000	4110000
	mean average Ara h 7.1/2	2.30667e+06	2170000	3.46333e+06	4.60333e+06	2.08333e+06	1740000	2390000	3.51667e+06	2.33667e+06	1.96333e+06	3190000	2390000	2830000	3.06333e+06	3.31667e+06	4880000	1.93867e+06	2200000	4.17333e+06	4960000	3290000	2840000	3.56333e+06	4.24667e+06	3.22333e+06	3.12333e+06	5.97333e+06	5.13667e+06	1.57267e+06	1.80667e+06	3.06333e+06	4.09667e+06	2.63667e+06	3.31333e+06	4.15333e+06	4.74667e+06	1.18333e+06	934667	2.03333e+06	2.31333e+06	2.99667e+06	4.61333e+06	2810000	3.17333e+06	1.54933e+06	1.81333e+06	4.00667e+06	4.51667e+06
8.1/9	GDAPLPDEVHQDVK	391000	436000	871000	1240000	589000	613000	745000	1100000	521000	413000	716000	58100	503000	539000	734000	949000	674000	836000	1320000	1580000	438000	372000	552000	669000	424000	490000	748000	709000	382000	591000	720000	806000	584000	990000	1030000	1270000	572000	460000	700000	841000	1280000	1150000	737000	787000	387000	512000	1140000	1110000
8.1/9	GVHTFEEESTSPVPPAK	257000	244000	625000	663000	324000	431000	405000	787000	266000	346000	359000	334000	343000	384000	538000	575000	421000	492000	807000	1020000	260000	303000	304000	432000	156000	284000	410000	387000	291000	228000	485000	465000	435000	624000	672000	1000000	326000	324000	386000	523000	947000	668000	456000	496000	255000	285000	765000	669000
	mean average Ara h 8.1/9	324000	340000	748000	951500	456500	522000	575000	943500	393500	379500	537500	196050	423000	461500	636000	762000	547500	664000	1063500	1300000	349000	337500	428000	550500	290000	387000	579000	548000	336500	409500	602500	635500	509500	807000	851000	1135000	449000	392000	543000	682000	1113500	909000	596500	641500	321000	398500	952500	889500
8.8/Multiple	SVEIVEGNGGPGTIK	76800	66400	113000	116000	49300		48400	58900	41200	45600		54000	47700	70100	53000	91500	110000	142000	194000	266000	70300	53200	64100	79700	25000	34600		81500	83900	125000	121000	211000	221000	245000	288000	325000	136000	94200	212000	202000	206000	207000	167000	193000	124000	224000	313000	344000
	mean average Ara h 8.8/Multiple	76800	66400	113000	116000	49300		48400	58900	41200	45600		54000	47700	70100	53000	91500	110000	142000	194000	266000	70300	53200	64100	79700	25000	34600		81500	83900	125000	121000	211000	221000	245000	288000	325000	136000	94200	212000	202000	206000	207000	167000	193000	124000	224000	313000	344000
9.4/-	AAAGSLHGLNQGNAAALPGR	156000	167000	251000	460000	181000	192000	207000	330000	164000	136000	230000	175000	169000	208000	232000	314000	131000	274000	322000	465000	68000		69300	103000	38800	55700	81700	71400	26600	38500	70300	87400	43100		62200	105000	106000	90100	134000	148000	200000	263000	175000	176000	99100	185000	273000	329000
9.4/-	GGVPSGPC(+57.02)C(+57.02)SGVR	54200	69100	112000	102000	80500	77300	110000	96800	75300		113000	59300	84500	74300	72800	104000	66600	79500	146000	167000	39000		33400	26800	20800			35500			18400		16900				44300		48000	60000	81100	79500	98200	73900	41800	58400	112000	121000
	mean average Ara h 9.4/-	105100	118050	181500	281000	130750	134650	158500	213400	119650	136000	171500	117150	126750	141150	152400	209000	98800	176750	234000	316000	53500		51350	64900	29800	55700	81700	53450	26600	38500	44350	87400	30000		62200	105000	75150	90100	91000	104000	140550	171250	136600	124950	70450	121700	192500	225000
9.6/13	SIAPC(+57.02)FGYLK	219000	226000	261000	337000	207000	188000	224000	285000	194000	165000	246000	223000	284000	341000	254000	441000	183000	184000	345000	339000	134000	119000	159000	195000	81800	81900	153000	160000	66000	76100	113000	151000	86700	108000	148000	118000	202000	173000	273000	321000	259000	311000	227000	257000	149000	205000	379000	412000
	mean average Ara h 9.6/13	219000	226000	261000	337000	207000	188000	224000	285000	194000	165000	246000	223000	284000	341000	254000	441000	183000	184000	345000	339000	134000	119000	159000	195000	81800	81900	153000	160000	66000	76100	113000	151000	86700	108000	148000	118000	202000	173000	273000	321000	259000	311000	227000	257000	149000	205000	379000	412000
9.19/20	TLLSLAPAR	118000	129000	208000	296000	103000		123000	156000	94200		156000	86200	125000	111000	178000	233000	88500	92100	176000	241000	65100		57100	53600	87600	59200	129000	109000	27100	42200	74700	87300	79300		95400	135000	75000	45600	81600	99700	83800		73100		57500		117000	121000
9.19/20	GINFNQNTLNLAAGLPSK	115000	82700	155000	185000	123000	51200	68300	120000	92100	58700	79500	56600	105000	104000	122000	198000	52400	68000	108000	151000	31000		16900	22100	66300		89900	64600			35000	43700	54200	34700	43100	66900	11500	20100	46700	56800	53600		27700	43000	33300	50100	66700	91400
	mean average Ara h 9.19/20	116500	105850	181500	240500	113000	51200	95650	138000	93150	58700	117750	71400	115000	107500	150000	215500	70450	80050	142000	196000	48050		37000	37850	76950	59200	109450	86800	27100	42200	54850	65500	66750	34700	69250	100950	43250	32850	64150	78250	68700		50400	43000	45400	50100	91850	106200
10.1/2	APHQVQVHTPTTQR	143000	144000	347000	344000					130000	141000	228000	217000	285000	249000	336000	477000	156000	151000	412000	314000	183000	160000	256000	319000	99300	111000	183000	180000	102000	105000	220000	214000	135000	166000	290000	267000	80700	70200	153000	198000	229000	353000	172000	202000	102000	113000	278000	241000
	mean average Ara h 10.1/2	143000	144000	347000	344000					130000	141000	228000	217000	285000	249000	336000	477000	156000	151000	412000	314000	183000	160000	256000	319000	99300	111000	183000	180000	102000	105000	220000	214000	135000	166000	290000	267000	80700	70200	153000	198000	229000	353000	172000	202000	102000	113000	278000	241000
10.3/4	MADVAGYVGQK	852000	1050000	1380000	1910000	524000	652000	653000	902000	1050000	1100000	1540000	1110000	1760000	1970000	2140000	2970000	775000	1040000	1430000	1770000	1220000	1050000	1250000	1490000	721000	691000	1070000	983000	423000	668000	924000	1120000	650000	1070000	1010000	1270000	535000	478000	777000	920000	1380000	1550000	1150000	1200000	364000	553000	923000	1040000
10.3/4	QTHGSVPEQLEMAK	472000	629000	752000	1030000	508000	697000	711000	829000	684000	744000	956000	723000	1120000	1310000	1560000	2020000	572000	623000	926000	808000	665000	683000	822000	656000	536000	410000	744000	692000	408000	390000	581000	520000	402000	493000	787000	1400000	284000	339000	540000	406000	1180000	1090000	747000	761000	364000	423000	701000	606000
	mean average Ara h 10.3/4	662000	839500	1066000	1470000	516000	674500	682000	865500	867000	922000	1248000	916500	1440000	1640000	1850000	2495000	673500	831500	1178000	1289000	942500	866500	1036000	1073000	628500	550500	907000	837500	415500	529000	752500	820000	526000	781500	898500	1335000	409500	408500	658500	663000	1280000	1320000	948500	980500	364000	488000	812000	823000
11.3/4	TGYGGGGSYGSSYGGGGTYGSSYGTSYDPSTNQPIR	826000	671000	1100000	1100000	1180000	912000	739000	1270000	1070000	750000	1000000	703000	1590000	1500000	1400000	1720000	497000	279000	1110000	1190000	695000	548000	592000	718000	333000	275000	424000	435000	240000	271000	502000	656000	289000	268000	513000	443000	241000	188000	564000	654000	929000	603000	584000	615000	423000	383000	1060000	1120000
	mean average Ara h 11.3/4	826000	671000	1100000	1100000	1180000	912000	739000	1270000	1070000	750000	1000000	703000	1590000	1500000	1400000	1720000	497000	279000	1110000	1190000	695000	548000	592000	718000	333000	275000	424000	435000	240000	271000	502000	656000	289000	268000	513000	443000	241000	188000	564000	654000	929000	603000	584000	615000	423000	383000	1060000	1120000
11.5/6	HPPGANQLDTAR	107000	110000	217000	300000	215000	184000	272000	335000	197000	185000	293000	241000	212000	254000	198000	315000	153000	164000	315000	295000	180000	126000	221000	203000	69600	80700	177000	151000	101000	115000	170000	251000	103000	130000	207000	177000	78100	66700	115000	151000	222000	318000	198000	221000	74300	86200	262000	298000
	mean average Ara h 11.5/6	107000	110000	217000	300000	215000	184000	272000	335000	197000	185000	293000	241000	212000	254000	198000	315000	153000	164000	315000	295000	180000	126000	221000	203000	69600	80700	177000	151000	101000	115000	170000	251000	103000	130000	207000	177000	78100	66700	115000	151000	222000	318000	198000	221000	74300	86200	262000	298000
PG	VIFLENYR	4150000	4750000	3970000	4570000	4980000	4900000	4870000	3930000	4730000	3850000	4800000	4220000	3880000	4690000	3760000	4750000	4940000	4980000	4330000	4760000	4680000	3730000	4610000	4010000	4640000	4540000	4780000	4170000	3920000	4870000	3700000	4860000	4410000	4960000	4110000	3610000	4890000	3450000	5050000	4420000	4000000	5310000	5000000	4890000	4390000	6100000	4030000	4430000
PG	TC(+57.02)AYTNHTVLPEALER	5830000	6720000	5550000	5860000	6300000	6500000	6000000	5930000	6590000	5890000	6760000	5640000	6210000	6350000	6560000	5970000	6400000	6570000	5800000	6130000	6710000	7420000	6240000	5770000	7100000	5890000	6270000	5460000	6490000	6030000	6080000	5960000	6000000	6490000	5840000	6580000	6850000	6930000	6470000	5960000	7160000	6360000	6970000	6530000	6290000	6630000	6220000	6310000
PG	VLVDLER	5410000	4810000	5240000	5410000	5690000	4230000	5650000	5120000	5010000	6500000	5150000	5360000	5200000	5470000	4200000	5370000	5510000	4620000	5590000	5090000	5250000	4250000	5380000	5290000	4630000	6120000	5230000	5650000	5150000	6040000	4740000	5450000	5500000	4980000	5510000	4370000	4690000	4600000	5450000	5920000	4060000	5780000	4580000	5490000	5340000	4940000	5070000	5210000
	mean average Glycogen Phosphorylase	5130000	5.42667e+06	4920000	5280000	5.65667e+06	5210000	5.50667e+06	4.99333e+06	5.44333e+06	5.41333e+06	5570000	5.07333e+06	5.09667e+06	5.50333e+06	4840000	5.36333e+06	5.61667e+06	5390000	5240000	5.32667e+06	5.54667e+06	5.13333e+06	5410000	5.02333e+06	5.45667e+06	5.51667e+06	5.42667e+06	5.09333e+06	5.18667e+06	5.64667e+06	4840000	5.42333e+06	5.30333e+06	5.47667e+06	5.15333e+06	4.85333e+06	5.47667e+06	4.99333e+06	5.65667e+06	5.43333e+06	5.07333e+06	5.81667e+06	5.51667e+06	5.63667e+06	5340000	5890000	5.10667e+06	5.31667e+06
[truncated: 32 more columns]

## Sheet: Unique pep intensity
		Runner	Runner	Runner	Runner	Runner	Runner	Runner	Runner	Runner	Runner	Runner	Runner	Runner	Runner	Runner	Runner	Runner	Runner	Runner	Runner	Spanish	Spanish	Spanish	Spanish	Valencia	Valencia	Valencia	Valencia	Valencia	Valencia	Valencia	Valencia	Valencia	Valencia	Valencia	Valencia	Virginia	Virginia	Virginia	Virginia	Virginia	Virginia	Virginia	Virginia	Virginia	Virginia	Virginia	Virginia
Allergen	Peptide	Exp27	Exp27	Exp27	Exp27	GA06G	GA06G	GA06G	GA06G	Tiftguard	Tiftguard	Tiftguard	Tiftguard	Flo7	Flo7	Flo7	Flo7	Flo4	Flo4	Flo4	Flo4	Olin	Olin	Olin	Olin	ValC	ValC	ValC	ValC	ValA	ValA	ValA	ValA	HW102	HW102	HW102	HW102	NC9	NC9	NC9	NC9	NC10C	NC10C	NC10C	NC10C	NCV11	NCV11	NCV11	NCV11
		1a1	1a2	1b1	1b2	2a1	2a2	2b1	2b2	3a1	3a2	3b1	3b2	4a1	4a2	4b1	4b2	5a1	5a2	5b1	5b2	6a1	6a2	6b1	6b2	7a1	7a2	7b1	7b2	8a1	8a2	8b1	8b2	9a1	9a2	9b1	9b2	10a1	10a2	10b1	10b2	11a1	11a2	11b1	11b2	12a1	12a2	12b1	12b2
1.1/-	DGEPDLSNNFGR	7670000	9220000	12800000	20500000	12100000	12700000	13600000	18800000	15500000	10500000	19400000	12900000	9760000	9950000	12400000	19700000	10200000	14300000	18400000	28100000	9880000	9630000	10100000	11300000	13600000	10100000	21700000	16400000	7720000	9340000	14100000	19400000	9300000	15600000	13900000	17500000	8420000	6430000	11600000	12800000	21200000	21400000	17800000	15100000	9480000	14500000	22400000	29600000
1.1/-	SSDNEGVIVK	6090000	5810000	15800000	19700000	10200000	8240000	15400000	21800000	9980000	8910000	18400000	15100000	8480000	7910000	12700000	18000000	10000000	10100000	24700000	25800000	8200000	6780000	9990000	11400000	10100000	9480000	17400000	17700000	7500000	7250000	15500000	17100000	9180000	10500000	19100000	20400000	6560000	5590000	11800000	14300000	20600000	22600000	14200000	17000000	10900000	12100000	27400000	28200000
1.1/-	EGEQEWGTPGSEVR	6610000	8230000	11700000	14600000	10500000	11800000	12500000	17100000	11700000	9410000	14400000	11400000	8090000	9260000	11600000	14400000	9010000	10700000	16000000	18500000	8360000	8430000	8780000	7520000	10100000	9660000	15500000	13600000	7030000	7720000	11500000	13100000	7410000	11100000	11500000	15200000	6440000	5870000	9570000	9900000	18600000	17600000	11600000	12400000	7940000	11500000	20000000	19800000
mean average Ara h 1.1/-		6790000	7.75333e+06	1.34333e+07	1.82667e+07	1.09333e+07	1.09133e+07	1.38333e+07	1.92333e+07	1.23933e+07	9.60667e+06	17400000	1.31333e+07	8.77667e+06	9040000	1.22333e+07	1.73667e+07	9.73667e+06	11700000	19700000	2.41333e+07	8.81333e+06	8280000	9.62333e+06	1.00733e+07	1.12667e+07	9.74667e+06	18200000	15900000	7.41667e+06	8.10333e+06	13700000	1.65333e+07	8630000	12400000	1.48333e+07	17700000	7140000	5.96333e+06	10990000	1.23333e+07	2.01333e+07	2.05333e+07	1.45333e+07	1.48333e+07	9440000	12700000	2.32667e+07	2.58667e+07
1.2/-	SSENNEGVIVK	6370000	6010000	16100000	20900000	10400000	8640000	15700000	22500000	11900000	10800000	22600000	18300000	8370000	7600000	12400000	17300000	8940000	8950000	22100000	23300000	8390000	7020000	10100000	11800000	10500000	9760000	18300000	18500000	8120000	7890000	16900000	18700000	9950000	11400000	20200000	21900000	7780000	6770000	13900000	16500000	21700000	23300000	15200000	17600000	12100000	13500000	32300000	31400000
1.2/-	EGEQEWGTPGSHVR	12500000	15100000	20600000	23700000	19600000	14600000	25000000	25900000	19400000	14900000	29600000	24200000	12400000	16000000	16500000	22000000	14300000	14200000	24500000	25300000	14700000	8520000	17100000	16900000	15000000	16100000	25600000	25800000	11400000	16000000	20800000	23800000	15200000	19800000	21400000	21400000	12500000	9190000	21000000	20600000	24300000	37000000	22600000	21300000	16500000	23400000	33600000	34000000
1.2/-	IVQIEAKPNTLVLPK	16000000	19100000	23600000	38900000	27000000	24600000	28800000	37600000	29300000	20000000	44900000	28000000	17300000	19800000	24500000	45100000	15800000	27900000	29600000	43700000	20200000	16100000	20400000	20700000	23700000	18300000	43800000	36300000	13500000	20800000	25300000	39200000	20100000	31800000	26800000	29500000	18200000	12500000	31600000	30300000	40300000	48400000	34100000	35600000	22100000	43900000	38800000	53900000
mean average Ara h 1.2/-		1.16233e+07	1.34033e+07	20100000	2.78333e+07	19000000	1.59467e+07	2.31667e+07	2.86667e+07	20200000	1.52333e+07	3.23667e+07	23500000	12690000	1.44667e+07	17800000	2.81333e+07	1.30133e+07	1.70167e+07	25400000	3.07667e+07	14430000	1.05467e+07	1.58667e+07	1.64667e+07	16400000	14720000	2.92333e+07	2.68667e+07	1.10067e+07	1.48967e+07	21000000	2.72333e+07	1.50833e+07	21000000	22800000	2.42667e+07	1.28267e+07	9.48667e+06	2.21667e+07	2.24667e+07	2.87667e+07	3.62333e+07	2.39667e+07	2.48333e+07	16900000	2.69333e+07	34900000	3.97667e+07
2.1/-	C(+57.02)DLDVESGGR	8210000	8570000	17900000	22900000	13600000	13700000	17000000	23700000	18700000	14300000	24600000	17900000	10600000	11200000	15200000	18400000	8130000	8400000	18000000	20900000	11600000	10700000	11900000	13200000	15200000	11400000	22500000	18100000	6750000	6930000	13000000	14800000	6800000	8630000	11100000	13800000	8210000	7110000	11400000	13900000	22200000	20100000	17000000	14700000	8060000	9960000	23100000	25700000
2.2/-	C(+57.02)DLEVESGGR	4520000	4600000	9700000	13100000	8250000	8370000	10400000	14500000	11600000	9250000	15600000	11500000	6410000	6040000	7940000	9900000	5920000	6580000	12800000	15900000	6860000	6970000	7530000	8600000	9190000	7600000	14300000	11600000	4610000	4800000	8910000	9750000	5100000	6670000	8850000	9780000	5540000	4810000	8240000	9530000	15200000	14600000	11600000	10700000	5930000	6960000	16400000	16800000
3.1/-	ISSANSLTFPILR	5630000	5890000	8250000	9190000	2850000	2560000	4390000	5420000	5180000	4870000	7350000	6580000	2780000	2780000	3020000	4740000	5700000	6600000	10300000	11500000	3990000	3340000	4430000	6060000	2190000	2590000	4240000	4450000	2370000	2780000	4540000	4920000	1590000	1980000	2270000	2200000	988000	811000	1480000	1790000	4920000	5470000	3810000	4620000	1770000	2240000	4210000	4170000
3.1/-	HGQHQQDEYGSQGEEEGNNVLSGFSTQLLAHAFGVDEEIAR	633000	606000	917000	1170000	505000	432000	396000	505000	699000	680000	1210000	742000	397000	426000	890000	790000	854000	911000	1330000	1920000	827000	700000	425000	963000	732000	667000	902000	773000	529000	550000	776000	970000	318000	418000	358000	431000	208000	188000	484000	511000	557000	643000	973000	1060000	444000	483000	586000	597000
mean average Ara h 3.1/-		3131500	3248000	4583500	5180000	1677500	1496000	2393000	2962500	2939500	2775000	4280000	3661000	1588500	1603000	1955000	2765000	3277000	3755500	5815000	6710000	2408500	2020000	2427500	3511500	1461000	1628500	2571000	2611500	1449500	1665000	2658000	2945000	954000	1199000	1314000	1315500	598000	499500	982000	1150500	2738500	3056500	2391500	2840000	1107000	1361500	2398000	2383500
3.2/12	AGSDAFDWVAIK	236000	230000	285000	725000	329000	228000	306000	431000	510000	449000	724000	578000	305000	276000	271000	597000	313000	223000	533000	483000	152000	83800	106000	175000	175000	179000	321000	429000	167000	179000	258000	394000	218000	305000	481000	362000	196000	134000	342000	338000	408000	360000	342000	450000	208000	337000	541000	713000
3.2/12	TSDNPIINTLAGELSLVR	562000	606000	893000	1350000	654000	517000	815000	1340000	733000	826000	1510000	1170000	549000	754000	965000	1490000	623000	589000	840000	1060000	491000	306000	302000	587000	544000	524000	988000	740000	500000	682000	808000	1330000	762000	713000	985000	953000	544000	429000	1420000	1160000	914000	1130000	1010000	1010000	689000	820000	1770000	1170000
3.2/12	GVMEIVVTGC(+57.02)R	141000	122000	217000	261000	187000	150000	120000	238000	348000	208000	394000	259000	147000	225000	240000	417000	143000	123000	135000	296000	104000	62100		99000	137000	103000	174000	157000	99200	147000	156000	237000	147000	227000	215000	209000	148000	98100	208000	209000	250000	237000	255000	236000	142000	131000	352000	372000
mean average Ara h 3.2/12		313000	319333	465000	778667	390000	298333	413667	669667	530333	494333	876000	669000	333667	418333	492000	834667	359667	311667	502667	613000	249000	150633	204000	287000	285333	268667	494333	442000	255400	336000	407333	653667	375667	415000	560333	508000	296000	220367	656667	569000	524000	575667	535667	565333	346333	429333	887667	751667
3.3/6	GLSILVPAER	529000	598000	745000	925000	493000	492000	603000	820000	1080000	928000	1480000	1280000	556000	627000	537000	993000	820000	989000	1490000	1390000	523000	423000	597000	672000	484000	520000	816000	889000	499000	656000	869000	1070000	762000	926000	1110000	984000	642000	500000	827000	1070000	1050000	1290000	865000	1120000	811000	1090000	1740000	1860000
3.4/5	SQSDNFEYVAFK	29900000	32900000	45200000	71100000	38100000	36800000	37400000	55100000	56300000	47600000	73800000	48500000	33200000	41800000	41400000	71600000	46800000	78000000	73300000	108000000	73400000	60400000	55200000	77000000	45400000	38400000	72500000	60800000	26300000	35900000	46700000	67900000	37800000	74900000	54500000	62100000	38200000	27700000	58600000	54900000	89400000	101000000	79900000	99900000	38200000	71600000	95800000	120000000
3.4/5	GENESEEEGAIVTVK	15700000	21200000	30900000	45700000	21800000	23700000	27400000	38900000	32800000	34400000	49600000	34800000	24700000	28500000	32600000	41400000	24300000	25600000	46500000	60700000	30200000	23300000	26800000	35700000	29800000	24100000	48000000	36000000	19800000	24600000	37000000	46100000	27000000	39300000	47600000	41500000	18600000	15000000	26500000	30000000	49400000	42700000	39400000	36600000	31200000	23800000	54200000	59800000
3.4/5	FFVPPSQQSLR	20700000	19300000	33300000	35700000	20500000	16500000	24400000	39900000	27300000	27800000	39400000	33100000	25100000	21900000	32900000	37200000	23800000	22200000	43000000	41200000	26000000	29700000	2350000	36400000	22200000	23900000	37700000	41500000	21300000	19200000	37300000	36500000	24100000	26400000	35400000	45400000	14400000	14100000	21800000	19100000	44700000	45300000	25100000	31800000	12300000	17500000	45400000	29400000
mean average Ara h 3.4/5		22100000	2.44667e+07	3.64667e+07	5.08333e+07	26800000	2.56667e+07	2.97333e+07	4.46333e+07	38800000	36600000	5.42667e+07	38800000	2.76667e+07	3.07333e+07	3.56333e+07	5.00667e+07	3.16333e+07	4.19333e+07	5.42667e+07	6.99667e+07	43200000	37800000	2.81167e+07	49700000	3.24667e+07	28800000	5.27333e+07	46100000	2.24667e+07	2.65667e+07	4.03333e+07	5.01667e+07	2.96333e+07	4.68667e+07	4.58333e+07	4.96667e+07	2.37333e+07	1.89333e+07	3.56333e+07	3.46667e+07	6.11667e+07	63000000	4.81333e+07	56100000	2.72333e+07	3.76333e+07	6.51333e+07	6.97333e+07
3.7/-	QGGEENEC(+57.02)QFQR	26700000	19400000	47400000	64400000	15300000	12600000	22300000	25800000	12100000	10500000	20500000	15700000	15900000	17200000	20900000	33200000	3500000	3490000	7780000	7280000	19700000	14700000	23200000	25000000	18600000	19100000	34100000	31600000	11500000	12700000	25200000	23600000	18800000	20400000	36900000	32300000	801000	647000	1340000	1470000	1960000	2600000	1510000	1790000
3.7/-	GEEQENEGNNIFSGFAQEFLQHAFQVDR	9310000	7340000	14100000	18600000	9810000	7050000	6400000	18200000	8160000	5120000	14200000	9740000	8710000	13300000	17400000	24900000	2780000	2420000	2970000	4630000	352000	194000	415000	479000	163000		158000	263000	72100		86100	107000	33600		44700	85400	574000	395000	2020000	1510000	1090000	1030000	1650000	1640000	128000	104000	88100	158000
3.7/-	ILNPDEEDESSR	20200000	32700000	42400000	74200000	40600000	46600000	51700000	42700000	34000000	20000000	51000000	32100000	44000000	41900000	48700000	80700000	8180000	9990000	16900000	18300000																	2780000	1710000	3780000	3950000	5390000	6050000	4700000	4750000			41700	29900
mean average Ara h 3.7/-		1.87367e+07	1.98133e+07	3.46333e+07	52400000	2.19033e+07	2.20833e+07	26800000	28900000	1.80867e+07	1.18733e+07	2.85667e+07	19180000	22870000	2.41333e+07	29000000	4.62667e+07	4820000	5300000	9.21667e+06	10070000	10026000	7447000	11807500	12739500	9381500	19100000	17129000	15931500	5786050	12700000	12643050	11853500	9416800	20400000	18472350	16192700	1385000	917333	2380000	2310000	2.81333e+06	3.22667e+06	2620000	2.72667e+06	128000	104000	64900	93950
3.8/15	LPILADLQLSAER	1580000	1660000	2290000	3650000	1800000	1670000	1920000	3320000	3270000	2310000	4200000	2820000	2170000	2520000	3040000	4300000	1160000	1470000	2000000	3090000	952000	833000	836000	1110000	1440000	1170000	2400000	1760000	1100000	1280000	1910000	2750000	1660000	2410000	2220000	2630000	1410000	928000	2280000	2340000	2790000	2810000	2350000	2210000	1540000	1850000	3470000	4410000
3.8/15	NIVMVEGGLDVVRPEPGSR	2200000	2000000	3360000	3410000	2150000	1910000	1700000	4580000	3940000	2950000	3980000	3440000	2160000	3500000	2660000	4750000	1470000	2150000	1790000	2620000	1280000	997000	811000	1690000	1510000	1650000	2460000	2540000	1450000	1890000	2360000	3440000	2150000	2980000	3210000	2980000	1380000	1430000	3030000	3310000	2540000	3070000	2410000	3000000	2080000	2520000	5280000	4650000
3.8/15	FYIAGNTEDEHGEGGR	671000	683000	1330000	1410000	983000	852000	1010000	1630000	1430000	1500000	2140000	1730000	1200000	1240000	1330000	2010000	753000	886000	1400000	1730000	476000	494000	478000	580000	586000	614000	1070000	895000	629000	680000	1160000	1330000	851000	1180000	1430000	1550000	709000	731000	1060000	1320000	1470000	1580000	1320000	1610000	820000	1060000	2320000	2370000
mean average Ara h 3.8/15		1.48367e+06	1.44767e+06	2.32667e+06	2.82333e+06	1.64433e+06	1.47733e+06	1.54333e+06	3.17667e+06	2880000	2.25333e+06	3440000	2.66333e+06	1.84333e+06	2420000	2.34333e+06	3.68667e+06	1.12767e+06	1502000	1730000	2480000	902667	774667	708333	1.12667e+06	1.17867e+06	1.14467e+06	1.97667e+06	1.73167e+06	1.05967e+06	1.28333e+06	1810000	2.50667e+06	1.55367e+06	2190000	2.28667e+06	2.38667e+06	1.16633e+06	1.02967e+06	2.12333e+06	2.32333e+06	2.26667e+06	2.48667e+06	2.02667e+06	2.27333e+06	1480000	1810000	3690000	3810000
3.9/-	LTAEEAINLK	225000	196000	380000	436000	305000	257000	343000	530000	498000	402000	626000	517000	457000	385000	508000	631000	263000	274000	504000	486000	171000	192000	185000	227000	201000	252000	323000	315000	236000	295000	471000	510000	320000	388000	499000	586000	246000	262000	376000	439000	570000	594000	424000	499000	314000	360000	843000	838000
3.9/-	TVAESLGIDMGIAGK	362000	37600	584000	732000	440000	65000	475000	834000	720000	544000	893000	828000	581000	533000	759000	1090000	380000	415000	594000	783000	32000	25600	248000	33100	300000	288000	67000	436000	308000	343000	558000	665000	451000	66600	641000	831000	337000	266000	558000	602000	916000	625000	537000	656000	452000	73900	1090000	1210000
3.9/-	LVALEPSK	113000	114000	209000	247000	144000	136000	195000	274000	242000	256000	384000	281000	225000	239000	256000	308000	144000	139000	277000	279000	108000	91700	113000	125000	124000	109000	185000	176000	124000	146000	279000	274000	174000	244000	312000	316000	155000	133000	197000	250000	276000	343000	230000	268000	157000	214000	490000	440000
mean average Ara h 3.9/-		233333	115867	391000	471667	296333	152667	337667	546000	486667	400667	634333	542000	421000	385667	507667	676333	262333	276000	458333	516000	103667	103100	182000	128367	208333	216333	191667	309000	222667	261333	436000	483000	315000	232867	484000	577667	246000	220333	377000	430333	587333	520667	397000	474333	307667	215967	807667	829333
3.10/-	GENESEEEGAIVTVR	10100000	12200000	19100000	26400000	17200000	16000000	18700000	25900000	22700000	17300000	30900000	20400000	11900000	13200000	15600000	23100000	14300000	20500000	24200000	35000000	18400000	14000000	16300000	21000000	16300000	13900000	25900000	21300000	9410000	12200000	16500000	25100000	11200000	17200000	21100000	23200000	8650000	7000000	14200000	15100000	24500000	26100000	22000000	22000000	10800000	15100000	25000000	30900000
3.10/-	TDSRPSIANLAGENSVIDNLPEEVVANSYGLPR	19600000	21100000	23800000	34100000	26200000	25100000	30400000	45800000	30400000	29000000	38700000	29000000	20900000	21200000	29300000	36700000	22100000	25000000	35900000	42600000	30100000	28500000	29000000	33200000	25100000	27200000	42000000	32400000	18400000	19900000	27200000	32100000	21300000	21000000	21900000	25600000	16500000	12400000	26800000	29800000	33000000	32900000	32200000	30000000	22100000	27100000	34800000	24800000
3.10/-	FFVPPSQQSPR	5450000	5950000	7620000	12700000	9880000	7980000	11300000	12900000	12500000	8190000	17200000	10600000	4930000	6720000	6370000	11000000	6460000	8260000	11200000	14100000	9090000	6800000	8580000	8380000	8080000	6780000	13400000	11300000	4530000	5950000	7860000	12000000	6700000	9640000	9020000	9940000	4400000	2940000	6540000	5990000	12500000	13800000	10200000	10400000	4170000	6750000	10800000	14300000
mean average Ara h 3.10/-		1.17167e+07	1.30833e+07	16840000	24400000	17760000	16360000	2.01333e+07	28200000	2.18667e+07	1.81633e+07	2.89333e+07	20000000	1.25767e+07	1.37067e+07	17090000	23600000	1.42867e+07	17920000	2.37667e+07	3.05667e+07	1.91967e+07	1.64333e+07	17960000	20860000	1.64933e+07	15960000	27100000	2.16667e+07	10780000	1.26833e+07	1.71867e+07	2.30667e+07	1.30667e+07	1.59467e+07	17340000	19580000	9850000	7.44667e+06	1.58467e+07	1.69633e+07	2.33333e+07	2.42667e+07	2.14667e+07	20800000	1.23567e+07	1.63167e+07	2.35333e+07	2.33333e+07
3.11/-	ISSVNSLTFPILR																	750000	875000	1900000	1900000	446000	400000	453000	565000	126000	97700	256000	222000	73300	65000	111000	167000	14900		25100	41900
3.13/-	SPDEEEEYDEDEYAEEER	165000	205000	315000	397000	2280000	3010000	2430000	3710000	2650000	2640000	3930000	2880000	1460000	1750000	1830000	2340000	1820000	2420000	3860000	4950000																	1230000	924000	1650000	1670000	4350000	4040000	2930000	2710000	1630000	2080000	4550000	2750000
3.13/-	AGQEQENEGGNIFSGFTSEFLAQAFQVDDR	1570000	1430000	2860000	4090000	14300000	9140000	4380000	38200000	24400000	15900000	29100000	22900000	3040000	11800000	25700000	4910000	16000000	12500000	7670000	17900000	536000	356000	398000	590000	252000	244000	325000	303000	136000	152000	77300	248000	68800	126000	117000	114000	2770000	2460000	30000000	8630000	5560000	20600000	24000000	28700000	11500000	10600000	36600000	754000
3.13/-	FFVPPFQQSPR	1270000	1270000	1820000	2220000	14400000	12900000	17300000	28000000	17200000	15700000	23200000	16400000	9250000	7770000	17500000	13700000	11100000	11700000	20100000	22800000	20000		30800					48400	17300								6760000	5900000	9970000	12400000	26000000	21700000	15500000	18100000	8550000	10800000	23100000	23900000
mean average Ara h 3.13/-		1.00167e+06	968333	1665000	2.23567e+06	1.03267e+07	8350000	8.03667e+06	2.33033e+07	14750000	1.14133e+07	1.87433e+07	14060000	4.58333e+06	7.10667e+06	15010000	6.98333e+06	9640000	8.87333e+06	1.05433e+07	1.52167e+07	278000	356000	214400	590000	252000	244000	325000	175700	76650	152000	77300	248000	68800	126000	117000	114000	3.58667e+06	3.09467e+06	1.38733e+07	7.56667e+06	11970000	1.54467e+07	1.41433e+07	1.65033e+07	7.22667e+06	7.82667e+06	2.14167e+07	9.13467e+06
3.14/-	LVALEPTK	180000	212000	287000	400000	192000	196000	232000	369000	327000	353000	450000	371000	296000	313000	355000	429000	168000	203000	343000	349000	133000	134000	140000	154000	153000	162000	271000	223000	143000	169000	277000	284000	206000	278000	362000	442000	217000	190000	273000	340000	459000	382000	335000	316000	186000	259000	583000	597000
3.14/-	TVAESLDIDMGIAGK	337000	253000	554000	746000	333000	288000	348000	792000	579000	431000	743000	669000	446000	464000	733000	927000	249000	269000	445000	560000	209000	154000	144000	227000	231000	217000	390000	417000	226000	233000	375000	499000	342000	410000	527000	648000	258000	197000	495000	510000	689000	599000	420000	476000	344000	400000	923000	975000
3.14/-	LTAEEAISLK			462000	592000	325000	308000	386000	550000	503000	536000	769000	596000	347000	190000	536000	770000		345000	458000	156000		247000	20600	15600					272000	326000	448000		160000	360000	602000			293000	410000	417000	853000	628000	615000	487000	314000	421000	920000	849000
mean average Ara h 3.14/-		258500	232500	434333	579333	283333	264000	322000	570333	469667	440000	654000	545333	363000	322333	541333	708667	208500	272333	415333	355000	171000	178333	101533	132200	192000	189500	330500	320000	213667	242667	366667	391500	236000	349333	497000	545000	237500	226667	392667	422333	667000	536333	456667	426333	281333	360000	808667	807000
3.16/-	ILSPDEEDESSR	25000000	26700000	62900000	89700000	20800		36800	46100													48000000	41600000	54000000	50700000	50500000	42200000	87400000	68300000	30000000	31300000	58700000	69800000	40000000	61900000	61800000	72200000	49100		53400	66100					118000
3.16/-	FQVGQDDPSQQQQDSHQK	29100000	32600000	70400000	39300000			27800	24200													31000000	39000000	49400000	61600000	38200000	37700000	61000000	39600000	23900000	28400000	62900000	62300000	33400000	46800000	3330000	47600000	22600		31400	36300					88100	106000
3.16/-	FYLAGNQEQEFLR	97400000	80900000	131000000	164000000	317000	298000	371000	556000	67900	27600	72200	67500	42800	26900		46800	21800	36200	39500	79000	94700000	89800000	64500000	114000000	86800000	94300000	124000000	79400000	59500000	62900000	72200000	110000000	75700000	104000000	60700000	65000000	306000	412000	357000	499000	87300	115000	102000	128000	183000	218000	103000	77000
mean average Ara h 3.16/-		50500000	4.67333e+07	88100000	9.76667e+07	168900	298000	145200	208767	67900	27600	72200	67500	42800	26900		46800	21800	36200	39500	79000	57900000	56800000	5.59667e+07	7.54333e+07	58500000	5.80667e+07	90800000	6.24333e+07	37800000	4.08667e+07	64600000	80700000	49700000	70900000	4.19433e+07	61600000	125900	412000	147267	200467	87300	115000	102000	128000	129700	162000	103000	77000
3.17/20	GENESDEQGAIVTVR	14200000	12500000	22000000	25900000	16500000	19300000	19700000	32800000	22300000	26400000	36500000	24300000	17000000	20600000	22100000	31000000	17300000	22000000	34400000	39200000	22700000	23900000	20200000	28200000	19500000	18700000	30200000	24300000	14100000	16700000	26600000	30100000	15400000	24900000	32100000	38600000	12500000	10800000	17200000	20100000	36000000	34600000	25000000	26900000	13700000	17700000	35600000	36100000
3.17/20	QILQNLR	18200000	21700000	29400000	43900000	23600000	26500000	29100000	39000000	38500000	31000000	48400000	35600000	21800000	24200000	25400000	40000000	23800000	37900000	43800000	58000000	29800000	34000000	33100000	35900000	26100000	25200000	43300000	36900000	17400000	24000000	31600000	39000000	22800000	40900000	32900000	38400000	16100000	15400000	22200000	26800000	40900000	49200000	34300000	34100000	15300000	25500000	36700000	47500000
3.17/20	VFDEELQEGHVLVVPQNFAVAGK	41200000	33500000	49000000	61600000	57500000	36900000	37800000	66100000	58700000	45900000	73100000	54900000	32700000	44000000	41800000	75700000	37200000	34900000	57100000	78700000	47400000	27700000	26100000	49500000	34500000	34500000	65200000	64000000	25900000	25500000	35100000	64800000	33300000	41900000	49100000	51700000	22100000	14400000	42000000	43400000	50900000	51800000	49700000	65100000	25900000	33000000	66800000	79600000
mean average Ara h 3.17/20		2.45333e+07	2.25667e+07	3.34667e+07	43800000	3.25333e+07	2.75667e+07	2.88667e+07	4.59667e+07	3.98333e+07	3.44333e+07	5.26667e+07	3.82667e+07	2.38333e+07	29600000	2.97667e+07	48900000	26100000	31600000	45100000	5.86333e+07	33300000	2.85333e+07	2.64667e+07	3.78667e+07	26700000	2.61333e+07	4.62333e+07	4.17333e+07	1.91333e+07	2.20667e+07	31100000	4.46333e+07	2.38333e+07	35900000	3.80333e+07	42900000	16900000	1.35333e+07	2.71333e+07	30100000	42600000	45200000	3.63333e+07	4.20333e+07	18300000	25400000	4.63667e+07	54400000
3.18/-	QEQEFLQYQHQHGGPR	184000	329000	389000	457000	425000	438000	383000	703000	634000	686000	792000	498000	517000	569000	608000	712000	349000	394000	550000	697000	383000	352000	428000	426000	376000	409000	580000	403000	240000	256000	404000	330000	125000	243000	177000	230000	208000	233000	259000	257000	515000	508000	495000	291000	270000	321000	550000	665000
3.18/-	IDSEGGFIETWNPK	556000	546000	773000	843000	629000	551000	565000	970000	797000	838000	981000	849000	780000	898000	789000	1200000	452000	512000	683000	744000	520000	342000	430000	634000	492000	497000	748000	747000	258000	257000	458000	523000	191000	226000	308000	258000	256000	227000	390000	422000	537000	575000	534000	556000	377000	478000	893000	886000
3.18/-	EIVQNLR	476000	618000	755000	893000	717000	519000	880000	1580000	1000000	1060000	1220000	977000	891000	870000	1170000	1090000	734000	713000	1310000	950000	505000	652000	666000	902000	559000	493000	768000	812000	432000	390000	814000	617000	262000	620000	369000	382000	380000	412000	545000	869000	812000	882000	607000	560000	654000	683000	1280000	948000
mean average Ara h 3.18/-		405333	497667	639000	731000	590333	502667	609333	1.08433e+06	810333	861333	997667	774667	729333	779000	855667	1.00067e+06	511667	539667	847667	797000	469333	448667	508000	654000	475667	466333	698667	654000	310000	301000	558667	490000	192667	363000	284667	290000	281333	290667	398000	516000	621333	655000	545333	469000	433667	494000	907667	833000
3.19/-	GGLSILVPPEWR	556000	552000	669000	846000	503000	398000	592000	761000	833000	589000	1110000	800000	456000	536000	554000	893000	513000	543000	926000	1160000	290000	183000	317000	332000	270000	203000	453000	370000	220000	318000	437000	594000	380000	477000	519000	566000	423000	238000	664000	632000	730000	859000	711000	798000	474000		1140000	1370000
3.19/-	HFQGQDQSQRPLDTHQK	119000			193000	79100		70800	75000	190000	227000	201000	173000	97900	64700	109000	168000	84400	140000	161000	198000	23000	21300	68100	55300	45700		93600	57600	56200	24100	115000	92900	88300	64800	114000	94600	59400		96600	93400	191000	174000	80100	116000	84900	50300	205000	212000
mean average Ara h 3.19/-		337500	552000	669000	519500	291050	398000	331400	418000	511500	408000	655500	486500	276950	300350	331500	530500	298700	341500	543500	679000	156500	102150	192550	193650	157850	203000	273300	213800	138100	171050	276000	343450	234150	270900	316500	330300	241200	238000	380300	362700	460500	516500	395550	457000	279450	50300	672500	791000
6.1/-	C(+57.02)C(+57.02)DELDQMENTER	8840000	10800000	15400000	18300000	11000000	12600000	12300000	17000000	13000000	12000000	16600000	8970000	14200000	16700000	11700000	19900000	4650000	6320000	9400000	11500000	13700000	11500000	12200000	14500000	13900000	12300000	20700000	16700000	7870000	10000000	15500000	17200000	14400000	20000000	22400000	24900000	16100000	14300000	18600000	21800000	21800000	21100000	17000000	15600000	10500000	14600000	29300000	27300000
6.2/-	C(+57.02)C(+57.02)DELNEMENTQR	7390000	8720000	13800000	16100000	9760000	11800000	9900000	15100000	9670000	9950000	12300000	8710000	12400000	14500000	13600000	16100000	3650000	4660000	7060000	8250000	11500000	10500000	10400000	10000000	10200000	8960000	13200000	11700000	4840000	6240000	9780000	10200000	8870000	12900000	15000000	16900000	15600000	12000000	17300000	19600000	16400000	15200000	11700000	10700000	9550000	10900000	22200000	20700000
PG	VIFLENYR	4150000	4750000	3970000	4570000	4980000	4900000	4870000	3930000	4730000	3850000	4800000	4220000	3880000	4690000	3760000	4750000	4940000	4980000	4330000	4760000	4680000	3730000	4610000	4010000	4640000	4540000	4780000	4170000	3920000	4870000	3700000	4860000	4410000	4960000	4110000	3610000	4890000	3450000	5050000	4420000	4000000	5310000	5000000	4890000	4390000	6100000	4030000	4430000
PG	TC(+57.02)AYTNHTVLPEALER	5830000	6720000	5550000	5860000	6300000	6500000	6000000	5930000	6590000	5890000	6760000	5640000	6210000	6350000	6560000	5970000	6400000	6570000	5800000	6130000	6710000	7420000	6240000	5770000	7100000	5890000	6270000	5460000	6490000	6030000	6080000	5960000	6000000	6490000	5840000	6580000	6850000	6930000	6470000	5960000	7160000	6360000	6970000	6530000	6290000	6630000	6220000	6310000
PG	VLVDLER	5410000	4810000	5240000	5410000	5690000	4230000	5650000	5120000	5010000	6500000	5150000	5360000	5200000	5470000	4200000	5370000	5510000	4620000	5590000	5090000	5250000	4250000	5380000	5290000	4630000	6120000	5230000	5650000	5150000	6040000	4740000	5450000	5500000	4980000	5510000	4370000	4690000	4600000	5450000	5920000	4060000	5780000	4580000	5490000	5340000	4940000	5070000	5210000
mean average Glycogen Phosphorylase		5130000	5.42667e+06	4920000	5280000	5.65667e+06	5210000	5.50667e+06	4.99333e+06	5.44333e+06	5.41333e+06	5570000	5.07333e+06	5.09667e+06	5.50333e+06	4840000	5.36333e+06	5.61667e+06	5390000	5240000	5.32667e+06	5.54667e+06	5.13333e+06	5410000	5.02333e+06	5.45667e+06	5.51667e+06	5.42667e+06	5.09333e+06	5.18667e+06	5.64667e+06	4840000	5.42333e+06	5.30333e+06	5.47667e+06	5.15333e+06	4.85333e+06	5.47667e+06	4.99333e+06	5.65667e+06	5.43333e+06	5.07333e+06	5.81667e+06	5.51667e+06	5.63667e+06	5340000	5890000	5.10667e+06	5.31667e+06
[truncated: 33 more columns]

## Sheet: HyP pep itensity
		Runner	Runner	Runner	Runner	Runner	Runner	Runner	Runner	Runner	Runner	Runner	Runner	Runner	Runner	Runner	Runner	Runner	Runner	Runner	Runner	Spanish	Spanish	Spanish	Spanish	Valencia	Valencia	Valencia	Valencia	Valencia	Valencia	Valencia	Valencia	Valencia	Valencia	Valencia	Valencia	Virginia	Virginia	Virginia	Virginia	Virginia	Virginia	Virginia	Virginia	Virginia	Virginia	Virginia	Virginia
		Exp27	Exp27	Exp27	Exp27	GA06G	GA06G	GA06G	GA06G	Tiftguard	Tiftguard	Tiftguard	Tiftguard	Flo7	Flo7	Flo7	Flo7	Flo4	Flo4	Flo4	Flo4	Olin	Olin	Olin	Olin	ValC	ValC	ValC	ValC	ValA	ValA	ValA	ValA	HW102	HW102	HW102	HW102	NC9	NC9	NC9	NC9	NC10C	NC10C	NC10C	NC10C	NCV11	NCV11	NCV11	NCV11
Ara h 1	Peptide	1a1	1a2	1b1	1b2	2a1	2a2	2b1	2b2	3a1	3a2	3b1	3b2	4a1	4a2	4b1	4b2	5a1	5a2	5b1	5b2	6a1	6a2	6b1	6b2	7a1	7a2	7b1	7b2	8a1	8a2	8b1	8b2	9a1	9a2	9b1	9b2	10a1	10a2	10b1	10b2	11a1	11a2	11b1	11b2	12a1	12a2	12b1	12b2
1.1-a-HyP 111	WGP(+15.99)AEPR	336000	377000	792000	951000	359000	268000	513000	555000	347000	302000	603000	489000	462000	525000	628000	1020000	543000	561000	1170000	1150000	563000	422000	695000	666000	381000	355000	705000	708000	383000	390000	640000	805000	516000	613000	916000	823000	431000	342000	737000	768000	882000	985000	635000	744000	495000	561000	1100000	1190000
1.1-a	WGPAEPR	6240000	8370000	10900000	24400000	12200000	13300000	14800000	16400000	14200000	8620000	19800000	11900000	7610000	8450000	11200000	14900000	8470000	12100000	17500000	26300000	11000000	7320000	10500000	8360000	10900000	8190000		16400000	6040000	8210000	11900000	18300000	8380000	13700000	12200000	13300000	8050000	5120000	10700000	10400000	15500000	19100000		15800000	7670000	12500000	18600000
1.1-b-HyP 155	EGEQEWGTP(+15.99)GSEVR	876000	972000	1420000	1900000	1000000	785000	990000	1660000	1050000	1060000	1380000	1080000	1320000	1410000	1450000	1990000	1730000	1720000	2890000	3040000	1410000	1010000	1610000	2010000	1030000	1390000	2000000	1790000	1090000	1170000	2030000	2040000	1300000	2090000	1950000	2180000	1210000	1060000	2220000	2350000	2230000	3280000	1960000	2250000	1610000	1900000	2960000	3090000
1.1-b	EGEQEWGTPGSEVR	6610000	8230000	11700000	14600000	10500000	11800000	12500000	17100000	11700000	9410000	14400000	11400000	8090000	9260000	11600000	14400000	9010000	10700000	16000000	18500000	8360000	8430000	8780000	7520000	10100000	9660000	15500000	13600000	7030000	7720000	11500000	13100000	7410000	11100000	11500000	15200000	6440000	5870000	9570000	9900000	18600000	17600000	11600000	12400000	7940000	11500000	20000000	19800000
1.2-a-HyP 594/597	ESHFVSARPQSQSQSP(+15.99)SSP(+15.99)EK	497000	705000	958000	2070000	787000	669000	1040000	1160000	994000	602000	2410000	1300000	451000	553000	866000	1650000	416000	595000	1310000	2040000	624000	401000	901000	799000	668000	494000	1350000	953000	414000	614000	1030000	1760000	688000	1020000	1510000	1520000	683000	401000	1270000	1100000	1590000	1640000	1040000	985000	746000	1170000	1460000	2450000
1.2-a	ESHFVSARPQSQSQSPSSPEK
Ara h 2	Peptide
2.1-a-HyP 67/74/76	DPYSP(+15.99)SQDPYSP(+15.99)SP(+15.99)YDR	276000	282000	407000	491000	187000	216000	185000	331000	287000	305000	305000	277000	554000	517000	340000	494000	231000	233000	393000	477000	224000	203000	202000	254000	160000	205000	243000	209000	105000	113000	196000	268000	88300	150000	163000	182000	269000	278000	347000	414000	265000	356000	291000	275000	169000	231000	557000	604000
2.1-a-HyP 67/74	DPYSP(+15.99)SQDPYSP(+15.99)SPYDR	1620000	1620000	2750000	3180000	2860000	2440000	2840000	4320000	2840000	2550000	3900000	3210000	3250000	3300000	2740000	3400000	1650000	1820000	3140000	3290000	1560000	1640000	1380000	1740000	1750000	1830000	2580000	2390000	872000	986000	2030000	1970000	951000	1240000	1600000	2010000	1840000	1680000	2380000	2900000	3270000	3170000	2440000	2610000	1600000	2140000	5390000	5340000
2.1-a-HyP 74	DPYSPSQDPYSP(+15.99)SPYDR					65800	51700	39500	74500	69200	44400	91600	55200					26200	45300	64400	89600					35400	29900	89700	76500	16200		63300	80400	63400	40300	99800	135000	46400	41200	74500	95100	154000	166000	229000	192000	83800		313000	364000
2.1-a	DPYSPSQDPYSPSPYDR
2.2-a-HyP 67/74	DPYSP(+15.99)SQDPYSP(+15.99)SQDPDR	107000	163000	170000	237000	243000	268000	224000	330000	298000	270000	405000		215000	291000	125000	170000	170000	223000	326000	365000	153000	153000	153000	183000	166000	224000	243000	282000	81100	116000	216000	258000	117000	169000	235000	209000	159000	128000	156000	237000	236000	275000	238000	381000	183000	294000	538000	651000
2.2-a	DPYSPSQDPYSPSQDPDR
2.2-b-HyP 86/88	DPYSP(+15.99)SP(+15.99)YDR	950000	1030000	2130000	3110000	948000	764000	1360000	1460000	1400000	1140000	31000	1790000	1160000	1420000	1430000	2380000	1240000	1200000	2490000	2360000	1180000	823000	1260000	1240000	1090000	957000	1970000	1830000	592000	718000	1140000	1570000	935000	1040000	1580000	1340000	1200000	884000	1860000	2050000	18800	2130000	1420000	1660000	923000	1130000	2590000	2990000
2.2-b-HyP 86	DPYSP(+15.99)SPYDR	1710000	1650000	3470000	4160000	3470000	3490000	4510000	6580000	4310000	3920000	6140000	4980000	2450000	2330000	3320000	3780000	2280000	2410000	4720000	5380000	2230000	2290000	2480000	2860000	3540000	3050000	5650000	5200000	1690000	1740000	3630000	3780000	2020000	2600000	3910000	4610000	2170000	2030000	3180000	3900000	6140000	5710000	4370000	4330000	2460000	2940000	7380000	7410000
2.2-b	DPYSPSPYDR			27400	30800		19100	30100	36300	32200	23900		35100		20800	15500		25000	38500	58000	49400	12000		12600	15800	29800	21500	42700	51800	10700		20600		26500		32000	43300		18600	38700	38200	65600	68000	63500	53500	31700		77800	65100
Ara h 3	Peptide
3.4/5/10-a-HyP 223/226	SLPYSP(+15.99)YSP(+15.99)QSQPR	24000000	25100000	39100000	47200000	26900000	24400000	31300000	47800000	35000000	35100000	50100000	40600000	32700000	30000000	40300000	49700000	28200000	31800000	52600000	54500000	34100000	34800000	35500000	42900000	27300000	29300000	44600000	35600000	18900000	21800000	37000000	39200000	18800000	25900000	31500000	37900000	16700000	15400000	22800000	28100000	48600000	45900000	28800000	31100000	19800000	26400000	47300000	46800000
3.4/5/10-a-HyP 226	SLPYSPYSP(+15.99)QSQPR	3010000	3420000	4870000	8120000	6210000	6270000	6640000	9100000	11100000	7430000	13900000	8500000	2560000	642000	3360000	5140000	5450000	2080000	9990000	14800000	5090000	4590000	4990000	5420000	9680000	1570000	16000000	11300000	5840000	1780000	11100000	15700000	9990000	15500000	16400000	19300000	5690000	996000	8140000	8150000	17300000	17200000	14800000	13200000	6260000	2250000	15900000	18400000
3.4/5/10-a	SLPYSPYSPQSQPR	193000		299000	380000	113000	145000	180000	230000	614000	509000	861000	740000	121000	132000	148000		700000	841000	1190000	1290000	308000	201000	294000	268000	536000	714000	968000	584000	424000	490000	713000	913000	1370000	1950000	2160000	1900000	497000	428000	866000	922000	2070000	3500000	1640000	1950000	868000	1260000	1910000	2050000
3.10-b-HyP 526	FFVPPSQQSP(+15.99)R	1640000	1740000	2690000	3910000	1500000	1920000	1880000	3130000	2440000	1880000	3170000	2320000	1960000	1710000	2610000	4870000	2000000	2440000	3560000	5770000	3120000	3160000	3050000	3800000	2200000	1510000	5460000	2510000	1270000	1310000	2480000	2990000	1460000	2050000	2140000	3240000	1200000	1050000	1570000	1910000	3700000	2990000	2730000	2160000	1170000	1400000	2980000	3650000
3.10-b	FFVPPSQQSPR	5450000	5950000	7620000	12700000	9880000	7980000	11300000	12900000	12500000	8190000	17200000	10600000	4930000	6720000	6370000	11000000	6460000	8260000	11200000	14100000	9090000	6800000	8580000	8380000	8080000	6780000	13400000	11300000	4530000	5950000	7860000	12000000	6700000	9640000	9020000	9940000	4400000	2940000	6540000	5990000	12500000	13800000	10200000	10400000	4170000	6750000	10800000	14300000
3.13-a-HyP 225/228	SLPLSP(+15.99)YSP(+15.99)QPGQEDR	685000	930000	1210000	2000000	10200000	8870000	10300000	14400000	15300000	10100000	19200000	12400000	6270000	7450000	7210000	11900000	8060000	11000000	15000000	21600000																	4830000	3090000	7030000	6850000	13600000	12100000	12100000	11500000	5170000	7640000	15600000	20400000
3.13-a-HyP 225	SLPLSP(+15.99)YSPQPGQEDR	237000	218000	398000	444000	3470000	2490000	2930000	5120000	2950000	3090000	3990000	3480000	1300000	1150000	1100000	2000000	1650000	1460000	2890000	2740000																	598000	994000	1020000	1340000	2650000	3520000	2260000	2960000	1420000	1410000	3990000	3620000
3.13-a	SLPLSPYSPQPGQEDR					202000	184000	237000	509000	403000	240000	327000	310000	44500	61600	54300	73500	212000	333000	403000	389000																	164000	81000	228000	176000	900000	1080000	769000	825000	270000	331000	911000	665000
3.13-b-HyP 239	EFSP(+15.99)QGQHGR	14000	17100	79700	103000	321000	366000	581000	747000	380000	408000	820000	622000	194000	257000	333000	453000	290000	448000	886000	935000																	160000	182000	301000	341000	528000	780000	511000	512000	247000	405000	935000	951000
3.13-b	EFSPQGQHGR							21100	37300	16300		35900	27100							42300	51600																			13300	16200	53700	83500	44600	56400	13800	20300	56900	66600
3.13-c-HyP 525	FFVPPFQQSP(+15.99)R	1040000	913000	1520000	1800000	7030000	5710000	8360000	13500000	8810000	8450000	12100000	10500000	8950000	7080000	10100000	13000000	8110000	8070000	12200000	14000000																	3750000	2850000	5590000	6390000	10900000	9350000	7120000	8860000	4660000	5290000	12600000	12200000
3.13-c	FFVPPFQQSPR	1270000	1270000	1820000	2220000	14400000	12900000	17300000	28000000	17200000	15700000	23200000	16400000	9250000	7770000	17500000	13700000	11100000	11700000	20100000	22800000																	6760000	5900000	9970000	12400000	26000000	21700000	15500000	18100000	8550000	10800000	23100000	23900000
3.17/20-a-HyP 222/225	SLPYSP(+15.99)YSP(+15.99)QTQPK	11600000	13300000	20500000	24300000	13500000	13000000	15600000	23000000	17800000	19500000	26400000	20500000	15700000	15100000	18900000	24600000	15600000	19000000	28600000	30500000	17900000	20200000	19800000	2850000	13200000	14900000	21200000	19700000	9400000	11200000	19100000	20800000	9730000	14300000	16900000	20800000	8080000	7850000	11200000	13500000	23700000	26300000	15000000	16900000	9620000	13100000	23300000	22400000
3.17/20-a-HyP 222	SLPYSP(+15.99)YSPQTQPK	134000	145000											29800	75600	50200			360000		125000		124000	35000			245000	74500			310000								196000				752000				395000	78400
3.17/20-a-HyP 225	SLPYSPYSP(+15.99)QTQPK	702000	988000	1220000	2060000	1390000	1380000	1460000	2100000	2940000	3170000	3810000	2290000	596000	1120000	711000	1130000	1650000	2300000	2990000	4680000	1120000	962000	1080000	1090000	2260000	2900000	3540000	4460000	1540000	3070000	2870000	3850000	2950000	4530000	4490000	5850000	1810000	1260000	2580000	2560000	5620000	7520000	4670000	3960000	1830000	3960000	4680000	6260000
3.17/20-a	SLPYSPYSPQTQPK		136000				83200		160000	536000	493000	747000	697000	78700	143000	47600		656000	787000	1140000	1170000	285000	181000		203000	557000	693000	879000	982000	407000	394000	770000	993000	1220000	1620000	1940000	2570000	579000	442000	913000	1090000	1840000	3240000	1430000	1910000	846000	188000	1790000	1830000
[truncated: 33 more columns]

## Sheet: Post GlyP Normalisation
Shared peptide quantitaion (pmol/mg protein)
	Runner	Runner	Runner	Runner	Runner	Runner	Runner	Runner	Runner	Runner	Spanish	Spanish	Valencia	Valencia	Valencia	Valencia	Valencia	Valencia	Virginia	Virginia	Virginia	Virginia	Virginia	Virginia	Virginia	Virginia	Virginia	Virginia	Virginia	Virginia	Virginia	Virginia	Virginia	Virginia	Virginia	Virginia	Virginia	Virginia	Virginia	Virginia
	Exp27	Exp27	GA06G	GA06G	Tiftguard	Tiftguard	Flo7	Flo7	Flo4	Flo4	Olin	Olin	ValC	ValC	ValA	ValA	HW102	HW102	NC9	NC9	NC10C	NC10C	NCV11	NCV11	NC12C	NC12C	Gregory	Gregory	Perry	Perry	Phillips	Phillips	Brantley	Brantley	Bailey	Bailey	Sugg	Sugg	Champs	Champs
	Av pmol/mg protein	SEM	Av pmol/mg protein	SEM	Av pmol/mg protein	SEM	Av pmol/mg protein	SEM	Av pmol/mg protein	SEM	Av pmol/mg protein	SEM	Av pmol/mg protein	SEM	Av pmol/mg protein	SEM	Av pmol/mg protein	SEM	Av pmol/mg protein	SEM	Av pmol/mg protein	SEM	Av pmol/mg protein	SEM	Av pmol/mg protein	SEM	Av pmol/mg protein	SEM	Av pmol/mg protein	SEM	Av pmol/mg protein	SEM	Av pmol/mg protein	SEM	Av pmol/mg protein	SEM	Av pmol/mg protein	SEM	Av pmol/mg protein	SEM
mean average Ara h 1.1/2	910.54	191.387	1084.4	140.191	944.719	47.3737	966.765	103.092	1055.7	187.862	695.411	24.3465	1071.26	172.982	910.685	185.716	960.243	91.9404	733.628	136.576	1386.77	138.378	1249.8	286.62	911.784	277.764	1491.26	258.313	654.99	36.4082	1168.18	21.3245	878.306	184.618	1525.96	3.72398	1020.92	299.329	1017.8	37.7954
mean average Ara h 2.1/2	1247.73	311.904	1344.24	176.14	1520.77	263.255	1329.56	262.725	1214.14	301.709	913.015	117.445	1090.16	232.505	839.775	229.873	866.953	127.775	964.847	175.465	1479.18	23.8569	1559.43	523.43	1194.15	336.752	1789.71	166.77	862.493	79.292	1322.68	10.3419	870.423	184.763	1771.01	102.718	1547.38	567.353	1389.59	78.4566
mean average Ara h 3.1/11	181.331	41.3626	97.1512	11.3088	161.27	16.1565	92.5179	12.2573	267.702	63.2746	118.498	8.42796	88.7381	19.6132	97.5218	25.2228	54.2497	10.0055	29.9749	7.60101	129.006	9.29531	90.7943	26.5234	117.663	43.5002	201.276	23.6098	31.5916	2.21182	232.713	2.87391	69.8114	17.3907	131.932	3.21125	71.7899	25.5225	71.1095	5.49135
mean average Ara h 3.2/12	9.04614	2.15894	8.386	1.46771	11.9471	1.77468	9.96899	2.04699	8.32172	1.57599	4.22693	0.364254	6.97163	1.35909	7.83585	1.69604	9.00036	1.1807	7.97477	2.16784	9.99123	0.0858826	11.3238	3.13701	7.46919	2.27822	9.88136	0.757342	6.529	0.385569	9.70386	0.908895	6.41894	1.78402	13.5906	0.483865	9.02101	2.8274	9.35926	0.193388
mean average Ara h 3.3/6/19	34.0895	6.52127	29.8116	3.48579	53.9422	3.9282	33.5347	4.01575	50.9162	8.34253	21.0456	1.14473	27.602	4.12551	32.0001	5.93592	40.6292	3.66861	32.6393	7.03607	53.2359	4.34052	61.7921	17.1753	32.3565	9.89059	52.1886	7.64492	25.5248	0.162486	50.8549	1.49901	21.5704	5.39167	63.587	0.702953	41.4562	11.1583	35.2766	0.656736
mean average Ara h 3.4/5/10/13/17/20	2260.1	448.802	3174.9	111.217	3584.38	35.6495	3035.43	192.214	3220.8	306.336	2032.24	75.0931	2373.67	291.745	1974.33	314.049	2436.49	128.174	1830.87	376.62	3789.51	444.908	3234.98	764.988	2422.24	493.464	3978.51	771.408	1797.03	46.0249	2897.86	116.202	2324.85	502.097	3921.49	202.828	2540.44	640.363	2749.03	126.785
mean average Ara h 3.7/16	3438.89	653.543	1509.82	190.255	1217.15	68.8942	1876.68	234.147	413.71	99.4493	1403.71	84.6433	1858.13	261.061	1440.75	326.218	1832.91	122.479	78.5922	12.1929	164.463	12.7654	1.60304	1.13352	357.659	114.602	1.28289	0.509788	1033.26	79.5281	3.50662	0.30668	962.171	219.438	2.84471	0.98339	1747.52	658.388	1260.6	117.363
mean average Ara h 3.8/15	39.0901	7.98393	37.2674	6.04932	52.1976	3.48635	49.3238	6.54313	31.8793	5.59143	16.7217	0.734818	28.1934	4.96283	31.6936	7.15218	40.7081	4.2894	30.5537	6.78475	41.1243	1.83149	50.5913	15.1099	39.0497	12.8317	45.1036	4.03466	25.6255	0.908274	42.9937	2.37559	31.6754	9.36794	49.2778	0.175961	36.4608	11.0958	37.7162	0.55569
mean average Ara h 3.9/14	19.0242	3.1875	19.1607	2.132	27.5812	2.98277	25.753	2.4617	19.0016	4.57782	9.8439	0.669271	14.167	3.67673	17.4254	4.42871	21.3402	3.1261	17.1387	3.62462	25.6081	1.99808	28.7913	8.19728	20.5157	6.94554	25.499	3.2384	14.1158	0.892481	23.9864	0.539641	14.9769	3.96943	28.8293	2.03802	19.961	6.56851	22.8831	1.42157
mean average Ara h 3.18	10.9761	1.72543	13.2163	2.2445	15.9947	0.421218	16.2004	1.39151	12.5654	2.12435	9.90277	0.920558	10.7213	1.5105	7.97129	1.63877	5.44007	0.218877	6.87273	0.985502	10.4284	0.937283	12.4875	2.99348	8.57139	2.9834	13.2869	1.39074	6.6524	0.196377	8.58277	0.351772	7.02767	1.68695	10.5804	0.258478	10.1534	2.76576	10.7367	1.45146
mean average Ara h 6.1/2	1176.69	322.416	1160.7	197.492	924.266	114.017	1335.12	185.808	529.337	133.451	940.669	53.7355	1088.75	231.65	876.791	220.472	1166.58	127.79	1357.39	278.805	1299.13	145.89	1594.65	498.501	1764.33	614.922	2041.24	267.894	1484.55	89.5213	1535.12	17.9901	1489.74	287.024	1625.63	3.69377	1905.15	645.962	1274.72	252.686
mean average Ara h 7.1/2	60.6323	12.8385	46.014	7.70785	45.8939	4.45204	67.676	8.54267	62.0232	17.2229	66.261	6.3224	81.6531	16.8356	50.2866	13.5258	72.1534	12.0528	29.7119	6.7524	61.4035	5.50566	55.8032	18.3162	54.2267	19.1853	87.5258	11.0115	38.2716	3.05451	52.1027	1.32273	60.524	15.7612	69.2802	3.4713	54.9456	19.849	61.5544	6.45764
mean average Ara h 8.1/9	11.4513	3.64919	11.8566	1.98834	6.93843	0.128209	11.0084	1.88492	16.692	4.00124	7.93422	1.06126	8.4396	1.60849	9.47652	1.84314	16.0605	2.75014	9.55008	1.07879	14.9423	2.71919	12.0399	3.99614	9.64288	3.63475	14.0441	1.9213	10.533	0.643399	8.79444	0.080056	12.3845	1.9227	16.0972	0.075122	17.2318	7.23806	13.3764	2.70208
mean average Ara h 8.8/Multiple	1.8036	0.313435	0.732511	0.209829	0.665911	0.0945516	1.25269	0.104544	3.32225	0.725327	1.26881	0.0826691	0.671369	0.0910021	2.55548	0.452423	5.23144	0.644233	2.95884	0.547266	3.5176	0.206473	4.68115	1.14451	1.06221	0.53325	3.32978	0.379694	2.65299	0.0915402	3.61757	0.235276	3.7893	0.748061	5.54787	0.119025	3.74648	1.19137	3.3409	0.18473
mean average Ara h 9.4/-	3.30877	0.846211	3.01198	0.398833	2.52464	0.119803	3.02433	0.352468	3.85908	0.947487	0.801421	0.225672	1.02768	0.176627	0.930637	0.23568	0.984032	0.495817	1.67486	0.0612073	2.60184	0.1806	2.84676	0.816011	1.81312	0.367812	2.49129	0.154401	1.89861	0.0293456	2.55397	0.302496	0.973049	0.411698	3.83104	0.338803	2.78333	0.815605	2.54816	0.0971991
mean average Ara h 9.6/13	5.03027	0.575201	4.26081	0.443279	3.85602	0.388914	6.30974	0.300859	4.90502	1.1095	2.88873	0.368905	2.23611	0.526281	1.93479	0.441727	2.22752	0.299888	4.47178	0.633063	4.78152	0.314237	5.36041	1.57334	3.96555	1.25754	5.58064	0.308825	3.29668	0.0788422	4.84303	0.413834	4.71717	1.11149	6.39178	0.700146	4.67794	1.20583	5.00348	0.283338
mean average Ara h 9.19/20	3.11636	0.711074	1.87026	0.268754	1.57925	0.128293	2.83173	0.513971	2.28225	0.645246	0.575922	0.10096	1.5511	0.218808	0.902711	0.189358	1.32901	0.270745	1.00546	0.199166	0.757649	0.0569783	1.37423	0.370407	1.19937	0.42456	1.13414	0.126014	1.01857	0.112251	1.2431	0.143923	1.11324	0.523749	1.35508	0.0949072	1.80348	0.737264	1.35674	0.219231
mean average Ara h 10.1/2	4.75227	1.43665	0	0	3.34089	0.597099	6.48807	1.01107	4.8341	1.44577	4.37463	0.824872	2.68454	0.543481	3.07936	0.824713	4.17635	0.981498	2.30709	0.613335	4.32102	0.686081	3.45135	1.08685	2.3711	0.935154	4.43126	0.476912	2.83887	0.233166	3.22427	0.235918	4.86764	1.45449	5.28718	0.00663129	4.4266	1.31144	4.17746	0.25146
mean average Ara h 10.3/4	19.4705	3.73586	12.9466	1.35232	18.3576	1.32778	35.6991	4.71796	18.5244	3.40509	18.5955	1.17344	13.6634	2.06121	12.0117	2.34902	17.2825	3.66887	9.87542	1.44701	20.6279	2.35731	11.6205	2.87769	11.2991	3.14813	18.5362	3.7128	12.3643	0.623208	15.0307	0.512637	20.5369	4.9267	22.0221	1.17499	17.3557	5.91267	15.3261	1.27092
mean average Ara h 11.3/4	17.9143	2.60301	19.3048	0.0864206	16.3305	0.300815	29.8621	0.449395	14.3871	5.21469	12.1103	0.358967	6.86034	0.930963	7.97358	2.30539	7.35634	1.54495	7.54321	2.44691	12.5438	1.2695	14.0617	4.84353	11.5001	4.59881	15.1697	1.40188	11.2309	0.182868	11.5708	0.622607	17.1422	3.45635	16.9845	3.16015	18.9352	7.49982	15.0252	1.59961
mean average Ara h 11.5/6	3.5513	1.05705	4.74523	0.762954	4.26181	0.525744	4.68477	0.210215	4.32908	1.02228	3.45648	0.428937	2.24117	0.616595	3.03111	0.734798	2.99492	0.591833	1.89349	0.362447	4.33819	0.412418	3.39761	1.39312	3.10694	1.03015	3.84864	0.371161	3.14014	0.177922	3.17432	0.208642	4.11973	1.0488	5.24924	0.235741	4.41178	1.38383	3.63204	0.113347
mean average GlyP	100	0	100	0	100	0	100	0	100	0	100	0	100	0	100	0	100	0	100	0	100	0	100	0	100	0	100	0	100	0	100	0	100	0	100	0	100	0	100	0
Unique peptide quantitaion (pmol/mg protein)
	Runner	Runner	Runner	Runner	Runner	Runner	Runner	Runner	Runner	Runner	Spanish	Spanish	Valencia	Valencia	Valencia	Valencia	Valencia	Valencia	Virginia	Virginia	Virginia	Virginia	Virginia	Virginia	Virginia	Virginia	Virginia	Virginia	Virginia	Virginia	Virginia	Virginia	Virginia	Virginia	Virginia	Virginia	Virginia	Virginia	Virginia	Virginia
	Exp27	Exp27	GA06G	GA06G	Tiftguard	Tiftguard	Flo7	Flo7	Flo4	Flo4	Olin	Olin	ValC	ValC	ValA	ValA	HW102	HW102	NC9	NC9	NC10C	NC10C	NCV11	NCV11	NC12C	NC12C	Gregory	Gregory	Perry	Perry	Phillips	Phillips	Brantley	Brantley	Bailey	Bailey	Sugg	Sugg	Champs	Champs
	Av pmol/mg protein	SEM	Av pmol/mg protein	SEM	Av pmol/mg protein	SEM	Av pmol/mg protein	SEM	Av pmol/mg protein	SEM	Av pmol/mg protein	SEM	Av pmol/mg protein	SEM	Av pmol/mg protein	SEM	Av pmol/mg protein	SEM	Av pmol/mg protein	SEM	Av pmol/mg protein	SEM	Av pmol/mg protein	SEM	Av pmol/mg protein	SEM	Av pmol/mg protein	SEM	Av pmol/mg protein	SEM	Av pmol/mg protein	SEM	Av pmol/mg protein	SEM	Av pmol/mg protein	SEM	Av pmol/mg protein	SEM	Av pmol/mg protein	SEM
mean average Ara h 1.1/-	223.557	60.769	259.786	41.302	244.1	29.3654	228.257	42.4424	304.861	77.534	174.651	10.2917	257.676	46.74	218.604	53.2826	260.42	46.562	167.769	30.3138	319.114	39.4659	333.633	97.1804	225.157	75.6726	325.392	52.867	147.762	8.34629	304.99	16.9721	178.81	28.9414	397.241	19.8964	256.5	93.6165	282.382	34.7463
mean average Ara h 1.2/-	352.312	81.6915	409.191	62.3732	424.199	69.2603	351.044	67.2566	402.432	91.0277	271.675	27.4847	408.391	88.1775	353.015	81.3193	402.572	48.5384	307.389	67.3824	516.237	55.6724	551.284	116.254	417.284	139.025	564.538	71.2812	248.666	11.9582	530.6	45.6119	351.623	83.0987	617.319	0.867937	419.987	148.439	434.464	16.9549
2.1/-	278.874	84.7769	321.682	49.4921	350.545	33.0174	267.153	43.4213	259.117	76.9482	225.078	11.5189	313.798	50.3426	198.59	51.0215	196.384	37.819	187.415	29.1791	338.023	37.864	313.943	108.841	286.991	99.2683	319.003	40.5293	208.146	15.1295	272.197	8.03479	203.502	38.6575	368.331	3.36625	344.786	121.52	322.574	62.4775
2.2/-	154.534	48.1513	196.437	30.5383	222.682	21.7025	146.039	19.9963	192.563	55.7367	142.461	9.00335	199.361	32.7178	134.439	33.5844	147.8	27.4515	129.638	21.8465	237.677	26.6063	216.588	72.111	212.052	73.9355	234.653	33.3831	126.696	6.9678	201.879	2.54177	135.114	25.8464	276.162	11.2731	219.365	79.3843	238.083	43.5499
mean average Ara h 3.1/-	78.0405	12.44	40.2887	7.85176	63.5665	7.7318	38.0604	5.59518	91.2407	19.2552	49.3869	5.65708	38.7361	7.48752	41.6632	9.15468	23.1212	2.24888	14.8643	3.11348	50.0651	2.26111	33.9087	8.47523	45.8536	15.4829	83.747	11.7027	13.7964	0.396091	91.8098	7.92924	32.0182	8.97586	51.3743	2.33224	29.6666	9.05116	28.8302	1.44024
mean average Ara h 3.2/12	9.04614	2.15894	8.386	1.46771	11.9471	1.77468	9.96899	2.04699	8.32172	1.57599	4.22693	0.364254	6.97163	1.35909	7.83585	1.69604	9.00036	1.1807	7.97477	2.16784	9.99123	0.0858826	11.3238	3.13701	7.46919	2.27822	9.88136	0.757342	6.529	0.385569	9.70386	0.908895	6.41894	1.78402	13.5906	0.483865	9.02101	2.8274	9.35926	0.386777
3.3/6	13.4982	2.00282	11.3828	1.62873	22.1961	2.61934	12.978	1.29179	21.8696	3.8152	10.5205	1.19207	12.6967	2.50938	14.7306	2.90724	18.2726	1.86283	14.0122	2.22338	19.6059	1.29479	25.6877	6.25157	12.9763	3.89832	18.3304	1.97581	10.4381	0.195485	17.9563	0.0659147	7.45498	2.07913	25.5418	1.18733	17.3529	4.48286	13.7907	1.03057
mean average Ara h 3.4/5	646.401	145.361	600.057	82.6237	781.989	61.8972	692.753	100.486	922.582	178.182	756.077	1.08017	748.474	134.316	665.499	151.092	831.816	88.0744	520.124	80.5123	1039.13	74.4174	933.995	254.228	773.209	220.567	842.375	172.802	468.762	22.3909	631.721	14.5434	468.035	71.45	1170.27	13.9824	686.13	200.343	784.206	107.695
mean average Ara h 3.7/-	606.675	170.767	469.133	44.968	360.632	59.983	587.267	101.571	137.271	31.96	199.422	25.8149	286.647	19.4959	204.063	25.3351	310.537	25.1097	32.0625	7.23535	51.6981	2.66225	1.80017	0.198827	110.126	33.9143	1.8004	0.284658	320.178	25.6743	5.22838	1.49681	341.8	88.5222	5.93746	1.51093	543.208	183.25	418.871	15.4127
mean average Ara h 3.8/15	39.0901	7.98393	37.2674	6.04932	52.1976	3.48635	49.3238	6.54313	31.8793	5.59143	16.7217	0.734818	28.1934	4.96283	31.6936	7.15218	40.7081	4.2894	30.5537	6.78475	41.1243	1.83149	50.5913	15.1099	39.0497	12.8317	45.1036	4.03466	25.6255	0.908274	42.9937	2.37559	31.6754	9.36794	49.2778	0.175961	36.4608	11.0958	37.7162	1.11138
mean average Ara h 3.9/-	5.89094	1.80254	6.30886	1.57289	9.60344	1.01286	9.59187	1.38436	7.05629	1.52783	2.44925	0.360999	4.33453	0.328678	6.70885	1.58976	7.87152	1.96272	5.87232	1.0042	9.03492	0.869149	10.2107	3.88669	7.48488	3.09873	8.90268	1.71834	5.40369	0.234455	7.73436	0.494481	6.03826	1.49449	9.41179	1.25722	7.77705	2.66236	9.51457	1.48405
mean average Ara h 3.10/-	318.472	59.2041	389.587	53.4561	412.728	31.1875	322.237	52.5558	403.559	77.8834	353.366	14.3218	379.086	58.9043	303.219	61.5116	319.369	35.7716	230.334	46.5566	408.812	21.0323	352.032	69.1702	360.078	90.887	492.89	67.817	198.935	15.3956	370.675	13.3869	305.63	57.7349	515.755	2.66136	322.907	117.626	380.81	73.3799
3.11/-	0	0	0	0	0	0	0	0	25.379	7.48512	8.86349	0.669598	3.28905	0.883174	1.98426	0.496445	0.407836	0.189051	0	0	0	0	0	0	0	0	0	0	0	0	0.20234	0.0103282	0	0	0	0	0	0	0	0
mean average Ara h 3.13/-	28.3883	6.86141	238.865	47.6956	273.863	23.3044	164.848	39.1149	205.784	26.6262	6.91383	0.664881	4.61993	0.0702486	2.58491	0.353599	2.05431	0.180544	127.997	45.4412	262.665	8.42547	214.852	57.0966	203.592	59.8294	315.549	8.45809	128.125	0.495111	299.985	57.1204	150.17	30.3671	375.052	8.93317	232.627	71.74	232.295	76.3892
mean average Ara h 3.14/-	7.28088	1.85205	6.83634	1.27161	9.81171	1.01366	9.34428	2.01851	5.83888	1.02991	2.76636	0.362122	4.83167	0.958013	5.80291	1.12739	7.92556	1.77573	5.89766	1.03215	9.55233	1.1537	10.5987	3.47078	7.48372	2.65615	7.89553	0.881058	4.72327	0.285193	7.94691	0.338666	5.07211	1.35074	9.94741	0.476067	7.32553	2.47937	8.0657	0.847805
mean average Ara h 3.16/-	1371.5	317.281	3.88083	0.333739	1.09599	0.153701	0.550288	0.0806044	0.824166	0.208097	1171.63	68.2003	1255.91	136.888	1068.81	242.22	1078.72	26.2676	4.21071	0.752513	1.95441	0.0745907	2.16113	0.302998	0.577347	0.075363	0.764453	0.00103089	0.457395	0.0968798	0.814621	0.094438	0.654065	0.00831743	1.00002	0.114319	0.564818	0.399386	0.391961	0.227771
mean average Ara h 3.17/20	600.961	108.838	637.254	60.1979	766.92	58.6804	633.06	92.1499	753.099	160.951	599.809	15.3492	658.591	125.213	556.309	124.78	681.718	91.4026	403.317	80.2651	755.271	37.5543	676.274	204.57	637.888	200.078	851.534	123.521	395.426	30.5863	645.015	14.1413	507.551	108.259	988.347	2.77311	660.935	224.176	659.567	80.47
mean average Ara h 3.18/-	10.9761	1.72543	13.2163	2.2445	15.9947	0.421218	16.2004	1.39151	12.5654	2.12435	9.90277	0.920558	10.7213	1.5105	7.97129	1.63877	5.44007	0.218877	6.87273	0.985502	10.4284	0.937283	12.4875	2.99348	8.57139	2.9834	13.2869	1.39074	6.6524	0.196377	8.58277	0.351772	7.02767	1.68695	10.5804	0.258478	10.1534	2.76576	10.7367	2.90292
mean average Ara h 3.19/-	10.0469	1.18187	6.79343	0.283711	9.57288	0.78206	6.90799	1.03394	8.69331	2.02682	3.0564	0.460099	3.95161	0.470462	4.43178	1.12138	5.57722	0.633868	5.64225	0.747413	8.30856	0.473551	8.53348	3.88196	4.96183	1.84265	8.69097	1.16487	4.22975	0.161575	8.09586	0.371508	4.39528	1.30711	9.71165	0.336233	6.62831	2.33926	6.51403	0.34815
6.1/-	257.734	50.958	250.031	22.5419	233.833	2.53371	298.71	5.42837	148.832	34.514	246.296	7.62617	296.756	40.9475	241.557	54.5471	396.108	54.9787	327.6	26.461	344.341	36.6868	382.937	113.62	398.508	86.0593	475.151	69.3527	335.211	4.83857	390.095	11.6951	331.592	66.9668	402.661	10.0287	398.488	110.058	337.566	39.797
6.2/-	222.539	49.6158	220.303	14.7004	188.49	5.48961	271.988	13.1531	110.264	24.4257	200.796	3.63622	205.575	21.8516	148.492	32.9368	260.522	41.8059	297.934	24.9971	246.623	32.2907	296.991	81.3472	356.383	101.819	379.814	57.4853	296.375	3.68526	290.274	9.82354	290.909	37.7459	282.583	9.63138	363.724	104.799	289.782	28.6294
mean average GlyP	100	0	100	0	100	0	100	0	100	0	100	0	100	0	100	0	100	0	100	0	100	0	100	0	100	0	100	0	100	0	100	0	100	0	100	0	100	0	100	0
Fold difference of Shared versus Unique peptide quantitation
	Runner	Runner	Runner	Runner	Runner	Spanish	Valencia	Valencia	Valencia	Virginia	Virginia	Virginia	Virginia	Virginia	Virginia	Virginia	Virginia	Virginia	Virginia	Virginia
	Exp27	GA06G	Tiftguard	Flo7	Flo4	Olin	ValC	ValA	HW102	NC9	NC10C	NCV11	NC12C	Gregory	Perry	Phillips	Brantley	Bailey	Sugg	Champs
Ara h 1	1.58116	1.62099	1.41362	1.66885	1.49259	1.55808	1.60833	1.59317	1.44835	1.54397	1.6601	1.41234	1.41925	1.67571	1.65223	1.39803	1.65583	1.50406	1.50916	1.41982
Ara h 2	2.87889	2.59447	2.653	3.21778	2.68805	2.48413	2.12441	2.52163	2.51887	3.04317	2.56936	2.93938	2.39288	3.23253	2.57582	2.79001	2.57053	2.74791	2.74285	2.47851
Ara h 3	1.59961	1.98024	1.83533	2.01302	1.52692	1.13178	1.27883	1.23474	1.32856	1.44326	1.57727	1.48962	1.35425	1.60216	1.8501	1.52211	1.8349	1.30482	1.74143	1.6137
Ara h 6	2.45006	2.46782	2.18853	2.33945	2.04302	2.10397	2.16739	2.2479	1.77662	2.16997	2.19833	2.34532	2.3372	2.38751	2.35052	2.2563	2.39316	2.37234	2.4995	2.03192
Overall fold difference of Shared versus Unique peptide quantitation
	Av All	Std All
Ara h 1	1.54178	0.0988941
Ara h 2	2.68821	0.273077
Ara h 3	1.56313	0.252039
Ara h 6	2.25634	0.176757
Hyp-Peptide quantitaion (pmol/mg protein)
	Runner	Runner	Runner	Runner	Runner	Runner	Runner	Runner	Runner	Runner	Spanish	Spanish	Valencia	Valencia	Valencia	Valencia	Valencia	Valencia	Virginia	Virginia	Virginia	Virginia	Virginia	Virginia	Virginia	Virginia	Virginia	Virginia	Virginia	Virginia	Virginia	Virginia	Virginia	Virginia	Virginia	Virginia	Virginia	Virginia	Virginia	Virginia
	Exp27	Exp27	GA06G	GA06G	Tiftguard	Tiftguard	Flo7	Flo7	Flo4	Flo4	Olin	Olin	ValC	ValC	ValA	ValA	HW102	HW102	NC9	NC9	NC10C	NC10C	NCV11	NCV11	NC12C	NC12C	Gregory	Gregory	Perry	Perry	Phillips	Phillips	Brantley	Brantley	Bailey	Bailey	Sugg	Sugg	Champs	Champs
Peptide acronymn	Av pmol/mg protein	SEM	Av pmol/mg protein	SEM	Av pmol/mg protein	SEM	Av pmol/mg protein	SEM	Av pmol/mg protein	SEM	Av pmol/mg protein	SEM	Av pmol/mg protein	SEM	Av pmol/mg protein	SEM	Av pmol/mg protein	SEM	Av pmol/mg protein	SEM	Av pmol/mg protein	SEM	Av pmol/mg protein	SEM	Av pmol/mg protein	SEM	Av pmol/mg protein	SEM	Av pmol/mg protein	SEM	Av pmol/mg protein	SEM	Av pmol/mg protein	SEM	Av pmol/mg protein	SEM	Av pmol/mg protein	SEM	Av pmol/mg protein	SEM
1.1-a-HyP 111	11.9015	3.64373	7.98031	1.58045	8.10452	1.50453	12.6494	2.36683	15.9984	4.21469	11.1189	1.36714	10.0773	2.38199	10.5894	2.43516	13.9137	2.44122	10.4707	2.19998	14.7572	1.69869	15.6793	4.44216	8.1604	2.985	12.4662	1.79512	8.99077	0.569249	10.8378	0.0804154	11.2572	3.09688	15.2571	0.355079	8.8596	3.01873	16.1552	0.0367553
1.1-a	239.885	72.0878	267.039	22.3181	252.535	30.0396	203.018	36.4798	300.751	79.9774	175.356	3.46371	248.048	52.2842	211.287	56.825	229.736	18.1395	157.523	23.1656	298.625	12.9526	271.079	65.8674	194.723	69.5477	316.293	49.4805	119.584	3.66928	286.237	6.09438	169.672	39.9386	400.657	23.6866	222.4	80.3756	272.446	25.1648
1.1-b-HyP 155	24.9586	5.27839	20.992	3.26632	21.2336	1.27145	29.6456	2.74753	43.734	8.75255	28.7172	4.36231	29.0178	4.93678	30.3233	6.68601	36.358	3.5501	31.4548	6.92527	43.9477	4.40158	44.6226	9.48843	23.1819	7.56481	42.376	8.38975	22.9754	0.0279457	37.1005	1.28217	29.2727	8.21691	44.864	2.03561	22.2467	5.56868	38.0005	1.76003
1.1-b	198.707	41.3325	245.391	27.8149	218.001	16.6984	208.788	32.026	252.896	51.9231	156.734	0.521224	228.211	34.0192	187.852	36.5741	219.686	34.2844	146.634	20.549	274.865	42.2393	276.999	74.268	191.106	56.9975	275.93	41.8985	134.114	3.45624	274.604	26.3635	170.631	30.2502	351.633	20.2713	229.919	79.1269	232.733	18.6533
1.2-a-HyP 594/597	20.3389	6.36336	17.2177	2.71594	24.5683	6.98447	16.8886	5.26081	20.4358	7.92886	12.9055	2.38621	16.1961	3.95826	18.1473	6.16556	23.0544	5.13053	15.7996	3.92356	23.9655	4.1027	27.1264	7.2191	19.6966	6.47652	30.5829	3.75256	11.147	0.847846	24.1571	5.21145	14.3116	2.20375	38.1443	2.56753	22.6672	9.76515	27.9787	0.613959
1.2-a	nd		nd		nd		nd		nd		nd		nd		nd		nd		nd		nd		nd		nd		nd		nd		nd		nd		nd		nd		nd
2.1-a-HyP 67/74/76	7.03707	1.23654	4.36003	0.448429	5.46061	0.00511647	9.12491	0.712175	6.22263	1.41764	4.19581	0.14093	3.80737	0.341724	3.2542	0.877801	2.82922	0.443554	6.05829	0.578911	5.37436	0.210371	7.33863	2.68367	4.35413	1.37044	5.32661	0.24811	6.45267	0.222882	4.20028	0.140701	4.24619	0.883827	5.18381	0.105767	5.37719	1.2245	5.51352	0.183546
2.1-a-HyP 67/74	44.3883	9.66793	58.8705	7.19417	58.1424	6.0122	60.934	0.658642	46.2079	10.3494	30.0549	0.0130144	39.9275	5.16612	28.1352	7.77688	28.2591	5.63724	40.6726	4.98626	52.3717	5.02393	68.0706	24.6943	53.7659	18.7873	56.9372	1.6253	43.8249	3.47202	45.0221	2.99078	40.9597	8.01799	59.8111	0.705804	61.9415	17.1067	47.5877	2.94919
2.1-a-HyP 74	nd		1.09121	0.00950174	1.20601	0.11333	nd		1.05451	0.283584	nd		1.08641	0.347219	0.853753	0.382837	1.66238	0.492656	1.18492	0.246605	3.36167	0.29486	4.02855	1.73896	4.35889	1.19074	3.86192	0.0410951	0.61597	0.0831547	4.12893	0.687079	0.719639	0.176106	5.41745	0.1495	3.89955	1.21539	1.24893	0.160948
2.1-a	nd		nd		nd		nd		nd		nd		nd		nd		nd		nd		nd		nd		nd		nd		nd		nd		nd		nd		nd		nd
2.2-a-HyP 67/74	3.25834	0.504603	5.02909	0.218644	6.25112	0.721235	3.81462	0.66359	5.05942	1.0447	3.05251	0.129429	4.27928	0.514767	3.20949	0.99032	3.53961	0.631888	3.1466	0.292234	5.11327	0.29945	7.79956	2.53874	5.31306	1.88456	4.61292	0.604578	4.24983	0.408541	5.0959	0.0631268	3.15854	0.527807	6.59976	0.20386	3.47998	0.680963	4.55453	0.0302272
2.2-a	nd		nd		nd		nd		nd		nd		nd		nd		nd		nd		nd		nd		nd		nd		nd		nd		nd		nd		nd		nd
2.2-b-HyP 86/88	34.9233	11.4366	21.3399	3.97981	20.6544	1.93386	30.6208	4.48276	34.0413	8.39404	21.3204	1.88594	27.3886	6.17102	19.158	5.01575	23.7224	3.82714	27.5566	5.47952	23.0449	3.21747	35.8565	12.4604	24.7774	9.06727	31.0684	1.37058	25.2166	2.33866	25.5938	0.299023	22.5856	5.97674	37.0246	1.02825	18.4274	3.11126	36.0893	0.413787
2.2-b-HyP 86	53.2638	15.1281	85.5016	15.0872	89.9967	10.041	57.3706	8.60284	69.0959	18.698	46.8975	3.17502	81.5929	15.2113	52.0243	14.3721	64.1057	15.0784	52.0682	8.43563	93.806	11.1649	94.9681	33.2177	94.0303	34.7829	95.7964	8.16302	51.0909	4.16035	87.365	4.20679	58.0665	13.69	113.904	1.13424	98.2321	34.6287	86.0857	8.819
2.2-b	0.570122	0	0.501696	0.0955255	0.604189	0.0619874	0.3491	0.0204017	0.798417	0.15466	0.245032	0.0202837	0.68493	0.153446	0.315959	0.0775419	0.628125	0.0908201	0.533052	0.11353	1.14057	0.0639737	0.983804	0.275893	1.62414	0.618445	2.0601	0.0508998	0.48185	0.0173386	2.23846	0.03493	0.471425	0.0817366	1.83606	0.0044433	1.69215	0.456942	0.853956	0.0207955
3.4/5/10-a-HyP 223/226	654.755	134.048	617.388	102.849	747.778	72.1844	736.507	101.22	779.757	165.271	700.728	38.4491	638.061	86.514	559.432	130.249	554.893	99.835	383.396	54.2529	705.215	119.017	656.374	174.565	542.824	185.786	714.465	111.73	410.264	16.5913	497.629	13.2405	473.272	90.2108	769.076	17.9188	585.006	196.014	742.909	50.0977
3.4/5/10-a-HyP 226	93.617	23.171	133.238	12.8511	189.567	13.4211	56.788	18.2721	151.03	58.8443	95.3289	3.35004	180.639	54.9496	165.737	66.2399	296.824	43.2245	104.436	30.0625	284.79	23.7308	203.217	88.7437	239.35	65.755	300.674	45.3346	92.2795	21.2105	242.612	3.77758	129.388	23.4474	370.485	2.93241	275.722	100.32	204.652	15.5115
3.4/5/10-a	5.19964	1.01644	3.16391	0.546974	12.6816	1.65486	2.72209	0.237421	18.7484	3.33433	5.05949	0.229989	13.0173	1.15583	12.1046	2.60102	35.6253	3.46917	12.4812	2.58667	41.3241	6.47895	28.4017	6.77288	35.8361	10.8929	56.4484	11.0878	10.2934	0.472557	47.2867	3.34996	11.6173	2.72044	52.5497	0.228618	46.7284	13.5712	22.7531	1.0864
3.10-b-HyP 526	48.1901	11.4366	40.0484	5.91396	45.549	4.08121	53.564	13.2934	64.2848	16.8618	62.4581	2.51299	54.3959	14.5319	38.5143	10.3744	43.3115	7.65856	26.4619	3.53006	53.0353	6.4572	43.1716	14.3769	37.0975	11.9674	46.0993	7.74114	27.0004	2.02434	38.4438	0.596492	37.6626	8.78666	60.4201	2.66044	32.6446	10.6424	50.9717	6.61722
3.10-b	152.822	31.7362	197.845	23.9925	224.666	24.1832	138.886	20.8367	186.677	37.1558	155.442	5.13836	184.941	34.9684	144.094	33.7558	170.549	13.6975	91.2701	15.3163	213.259	20.1941	168.286	50.8698	168.096	48.3021	229.093	34.07	81.2085	6.45006	133.665	25.5024	127.64	26.2064	231.455	24.2556	167.48	61.9187	184.799	2.28183
3.13-a-HyP 225/228	23.2407	5.65365	206.5	22.0728	264.193	21.4722	157.309	19.8785	259.837	60.8436	nd		nd		nd		nd		100.107	17.7266	224.862	9.32225	228.927	81.7865	158.657	48.1517	202.014	20.2533	103.57	10.589	164.147	10.1059	124.793	27.876	265.313	8.14175	130.127	43.4056	175.69	16.188
3.13-a-HyP 225	6.2839	1.38972	66.2203	8.23933	62.8759	5.11798	26.6052	2.40668	40.764	8.86145	nd		nd		nd		nd		18.38	2.09813	51.5574	3.40641	49.1879	16.9158	32.3657	1.9899	53.1621	5.18489	17.1935	1.62756	42.7936	1.66196	31.5586	6.95052	60.644	4.7489	40.0393	10.2175	38.2282	2.4017
3.13-a	nd		5.40004	1.30723	5.95454	0.0254678	1.12119	0.0883664	6.23658	0.891154	nd		nd		nd		nd		2.97165	0.469028	16.2208	1.36671	10.2558	3.47744	13.9443	4.24189	14.4991	1.30208	2.25295	0.0706404	14.3492	0.807006	3.1086	0.506396	16.6071	1.73715	12.1325	3.99505	6.26894	0.92446
3.13-b-HyP 239	1.03967	0.527265	9.55262	2.26471	10.375	2.20334	5.95068	1.21094	11.9841	3.70996	nd		nd		nd		nd		4.54089	0.889343	10.5408	0.967124	11.9245	4.3655	8.48301	3.3184	10.3056	1.33782	4.94456	0.347604	8.42665	0.043194	5.90115	1.216	12.7152	0.736965	7.51875	2.73584	9.743	0.096679
3.13-b	nd		0.565084	0	0.444397	0.102494	nd		0.887981	0	nd		nd		nd		nd		0.26664	0	1.07576	0.121084	0.742493	0.311801	1.07971	0.433284	1.29975	0.187338	0.22244	0.00301931	1.29987	0.0288562	0.365833	0	1.36799	0.150413	0.956495	0.430683	0.702662	0.00128366
3.13-c-HyP 525	25.5206	4.92995	164.013	33.2873	185.536	18.7833	188.83	25.9526	197.442	35.6275	nd		nd		nd		nd		85.4943	16.0655	165.461	15.7942	163.321	52.8782	132.537	51.5459	161.348	22.8554	107.919	3.59162	140.792	0.101281	112.171	25.8722	193.584	3.7245	132.333	44.8814	177.968	13.1458
3.13-c	31.7992	5.45852	344.27	65.8926	336.446	23.6471	234.922	52.0307	306.579	70.1676	nd		nd		nd		nd		161.516	28.7939	371.907	50.1111	311.338	98.7131	296.459	105.553	363.748	44.0652	144.151	6.15611	327.55	2.79407	228.314	69.4485	413.422	1.92754	281.362	98.3301	289.779	32.2687
3.17/20-a-HyP 222/225	337.025	71.716	308.021	45.2072	391.317	33.7315	357.897	47.1538	437.16	86.2923	284.737	51.8837	322.36	46.9248	289.434	70.4588	300.273	55.1432	187.802	25.0525	372.756	61.4426	320.036	83.9729	254.478	112.615	360.286	61.2438	198.536	11.7523	272.124	18.4666	254.01	43.8843	420.1	13.8767	294.913	98.1521	364.514	33.9863
3.17/20-a-HyP 222	2.64204	0	nd		nd		1.0082	0.020501	4.51286	1.53172	1.53127	0.625307	2.90697	1.08479	5.48996	0	nd		3.92523	0	12.9284	0	4.12076	1.82824	2.2358	0	11.9178	0	2.91192	0	11.719	0	nd		10.4514	1.93002	10.4775	3.68494	7.1875	0
3.17/20-a-HyP 225	23.9256	5.64294	29.9074	3.0952	56.5276	0.171472	16.9511	0.656522	54.2423	12.8821	20.1486	0.48246	61.696	10.3969	53.5867	8.17189	86.5009	12.2548	37.7524	6.08881	98.7415	15.0529	77.7225	19.0717	75.6956	21.6578	107.106	25.1365	32.6334	0.140279	91.8453	7.62464	34.3706	6.88884	126.9	5.49735	86.4414	24.7623	62.4868	1.08227
3.17/20-a	2.50614	0	2.4006	0.568282	11.5259	1.44879	1.52738	0.384601	17.5003	3.08299	4.18662	0.102869	14.5619	2.24652	12.2609	3.42845	35.7958	6.72006	13.9064	2.9659	37.9442	5.68573	22.1267	8.91622	35.4452	10.975	49.4721	9.47106	9.50811	0.762364	43.1809	2.39145	11.508	3.04628	57.5552	0.0820947	45.5437	13.4299	20.8312	1.05147
